# Supplementary material for: 2,2′-Bis(meth­oxy­meth­oxy)-3,3′-diphenyl-1,1′-binaphthalene
Source: Acta Crystallogr Sect E Struct Rep Online. 2010 Dec 24;67(Pt 1):o222. doi: 10.1107/S1600536810053018 (PMC3050160; doi:10.1107/S1600536810053018)
Supplement: Supplementary file 1 [file e-67-0o222-sup1.cif]

##############################################################################
###                                                                        ###
###        Electronic paper (Acta Crystallographica Section E)             ###
###                                                                        ###
##############################################################################
#                                                                            #
# This CIF contains the data in a paper accepted for publication in Acta     #
# Crystallographica Section E. It conforms to the requirements of Notes      #
# for Authors for Section E, and has been peer reviewed under the auspices   #
# of the IUCr Commission on Journals.                                        #
#                                                                            #
# Full details of the Crystallographic Information File format               #
# are given in the paper "The Crystallographic Information File (CIF):       #
# a New Standard Archive File for Crystallography" by S. R. Hall, F. H.      #
# Allen and I. D. Brown [Acta Cryst. (1991), A47, 655-685].                  #
#                                                                            #
# The current version of the core CIF dictionary is obtainable from          #
# ftp://ftp.iucr.org/pub/cif_core.dic. The current version number is 2.4.    #
#                                                                            #
# Software is freely available for graphical display of the structure(s) in  #
# this CIF.  For information consult the CIF home page http://www.iucr.org/  #
# cif/home.html                                                              #
#                                                                            #
# This file may be used for bona fide research purposes within the           #
# scientific community so long as proper attribution is given to the journal # 
# article from which it was obtained.                                        #
#                                                                            #
##############################################################################
                                             
data_I
_audit_creation_method     SHELXL97
_chemical_name_systematic
;
2,2'-Bis(methoxymethoxy)-3,3'-diphenyl-1,1'-binaphthalene
;
_chemical_name_common     ?
_chemical_formula_moiety     'C36 H30 O4'
_chemical_formula_sum     'C36 H30 O4'
_chemical_formula_iupac     'C36 H30 O4'
_chemical_formula_weight     526.60
_chemical_melting_point     ?
_symmetry_cell_setting     monoclinic
_symmetry_space_group_name_H-M     'P 21'
_symmetry_space_group_name_Hall     'P 2yb'
loop_
    _symmetry_equiv_pos_as_xyz
    'x, y, z'
    '-x, y+1/2, -z'
_cell_length_a     11.3166(3)
_cell_length_b     19.4841(3)
_cell_length_c     14.0155(4)
_cell_angle_alpha     90.00
_cell_angle_beta     110.172(3)
_cell_angle_gamma     90.00
_cell_volume     2900.77(12)
_cell_formula_units_Z     4
_cell_measurement_reflns_used     6318
_cell_measurement_theta_min     2.5963
_cell_measurement_theta_max     28.8398
_cell_measurement_temperature     295(2)
_exptl_crystal_description     block
_exptl_crystal_colour     colourless
_exptl_crystal_size_max     0.43
_exptl_crystal_size_mid     0.40
_exptl_crystal_size_min     0.36
_exptl_crystal_density_diffrn     1.206
_exptl_crystal_density_meas     ?
_exptl_crystal_density_method     'not measured'
_exptl_crystal_F_000     1112
_exptl_absorpt_coefficient_mu     0.078
_exptl_absorpt_correction_type     multi-scan
_exptl_absorpt_process_details     '(CrysAlis CCD; Oxford Diffraction, 2006)'
_exptl_absorpt_correction_T_min     0.82840
_exptl_absorpt_correction_T_max     1.00000
_exptl_special_details
;
;
_diffrn_ambient_temperature     295(2)
_diffrn_radiation_type     MoK\a
_diffrn_radiation_wavelength     0.71073
_diffrn_radiation_source     'fine-focus sealed tube'
_diffrn_radiation_monochromator     graphite
_diffrn_measurement_device_type     'Oxford Xcalibur Eos CCD'
_diffrn_measurement_method     '\w scans'
_diffrn_detector_area_resol_mean     16.2083
_diffrn_reflns_number     12553
_diffrn_reflns_av_R_equivalents     0.0201
_diffrn_reflns_av_sigmaI/netI     0.0372
_diffrn_reflns_theta_min     2.60
_diffrn_reflns_theta_max     26.55
_diffrn_reflns_theta_full     26.55
_diffrn_measured_fraction_theta_max     0.996
_diffrn_measured_fraction_theta_full     0.996
_diffrn_reflns_limit_h_min     -14
_diffrn_reflns_limit_h_max     12
_diffrn_reflns_limit_k_min     -24
_diffrn_reflns_limit_k_max     24
_diffrn_reflns_limit_l_min     -10
_diffrn_reflns_limit_l_max     17
_diffrn_standards_number     ?
_diffrn_standards_interval_count     ?
_diffrn_standards_interval_time     ?
_diffrn_standards_decay_%     ?
_refine_special_details
;
Refinement of <i>F</i>^2^ against ALL reflections. The weighted <i>R</i>-factor
<i>wR</i> and goodness of fit <i>S</i> are based on <i>F</i>^2^, conventional
<i>R</i>-factors <i>R</i> are based on <i>F</i>, with <i>F</i> set to zero for
negative <i>F</i>^2^. The threshold expression of <i>F</i>^2^ >
\s(<i>F</i>^2^) is used only for calculating <i>R</i>-factors(gt) <i>etc</i>.
and is not relevant to the choice of reflections for refinement.
<i>R</i>-factors based on <i>F</i>^2^ are statistically about twice as large
as those based on <i>F</i>, and <i>R</i>-- factors based on ALL data will be
even larger.
;
_reflns_number_total     6211
_reflns_number_gt     4315
_reflns_threshold_expression     I>2sigma(I)
_refine_ls_structure_factor_coef     Fsqd
_refine_ls_matrix_type     full
_refine_ls_R_factor_all     0.0560
_refine_ls_R_factor_gt     0.0363
_refine_ls_wR_factor_gt     0.0662
_refine_ls_wR_factor_ref     0.0692
_refine_ls_goodness_of_fit_ref     1.013
_refine_ls_restrained_S_all     1.013
_refine_ls_number_reflns     6211
_refine_ls_number_parameters     769
_refine_ls_number_restraints     1
_refine_ls_hydrogen_treatment     constr
_refine_ls_weighting_scheme     calc
_refine_ls_weighting_details
         'calc w=1/[\s^2^(Fo^2^)+(0.0150P)^2^+0.5000P] where P=(Fo^2^+2Fc^2^)/3'
_atom_sites_solution_hydrogens     geom
_atom_sites_solution_primary     direct
_atom_sites_solution_secondary     difmap
_refine_ls_shift/su_max     0.009
_refine_ls_shift/su_mean     0.000
_refine_diff_density_max     0.159
_refine_diff_density_min     -0.195
_refine_ls_extinction_method     none
_refine_ls_extinction_coef     ?
loop_
    _atom_type_symbol
    _atom_type_description
    _atom_type_scat_dispersion_real
    _atom_type_scat_dispersion_imag
    _atom_type_scat_source
    'C' 'C' 0.0033 0.0016
                         'International Tables Vol C Tables 4.2.6.8 and 6.1.1.4'
    'H' 'H' 0.0000 0.0000
                         'International Tables Vol C Tables 4.2.6.8 and 6.1.1.4'
    'O' 'O' 0.0106 0.0060
                         'International Tables Vol C Tables 4.2.6.8 and 6.1.1.4'
_computing_data_collection     'CrysAlis CCD (Oxford Diffraction, 2006)'
_computing_cell_refinement     'CrysAlis CCD (Oxford Diffraction, 2006)'
_computing_data_reduction     'CrysAlis CCD (Oxford Diffraction, 2006)'
_computing_structure_solution     'SHELXS97 (Sheldrick, 2008)'
_computing_structure_refinement     'SHELXL97 (Sheldrick, 2008)'
_computing_molecular_graphics     'DIAMOND (Brandenburg & Berndt, 1999)'
_computing_publication_material     'SHELXL97 (Sheldrick, 2008)'
loop_
    _atom_site_type_symbol
    _atom_site_label
    _atom_site_fract_x
    _atom_site_fract_y
    _atom_site_fract_z
    _atom_site_U_iso_or_equiv
    _atom_site_adp_type
    _atom_site_calc_flag
    _atom_site_refinement_flags
    _atom_site_occupancy
    _atom_site_disorder_assembly
    _atom_site_disorder_group
    O O1 0.66287(16) 0.31954(8) 0.06996(12) 0.0407(4) Uani d . 1 . .
    O O3 0.85866(16) 0.34414(9) 0.28820(13) 0.0488(5) Uani d . 1 . .
    C C1 0.8423(3) 0.12956(14) 0.1334(2) 0.0456(7) Uani d . 1 . .
    C C2 0.9041(3) 0.06530(15) 0.1496(2) 0.0613(8) Uani d . 1 . .
    H H2A 0.8569 0.0252 0.1391 0.074 Uiso calc R 1 . .
    C C3 1.0311(3) 0.06144(17) 0.1803(3) 0.0746(10) Uani d . 1 . .
    H H3A 1.0706 0.0188 0.1898 0.089 Uiso calc R 1 . .
    C C4 1.1029(3) 0.12118(18) 0.1977(3) 0.0725(10) Uani d . 1 . .
    H H4A 1.1901 0.1181 0.2180 0.087 Uiso calc R 1 . .
    C C5 1.0474(3) 0.18406(15) 0.1854(2) 0.0566(8) Uani d . 1 . .
    H H5A 1.0970 0.2234 0.2002 0.068 Uiso calc R 1 . .
    C C6 0.9143(2) 0.19010(13) 0.1501(2) 0.0419(6) Uani d . 1 A .
    C C7 0.8511(2) 0.25519(12) 0.12941(18) 0.0375(6) Uani d . 1 . .
    C C8 0.7225(2) 0.25634(12) 0.09268(18) 0.0369(6) Uani d . 1 A .
    C C9 0.6475(2) 0.19590(13) 0.07966(18) 0.0377(6) Uani d . 1 . .
    C C10 0.7102(3) 0.13445(13) 0.1001(2) 0.0439(6) Uani d . 1 A .
    H H10A 0.6635 0.0942 0.0915 0.053 Uiso calc R 1 . .
    C C11 0.5089(2) 0.19680(14) 0.05067(18) 0.0404(6) Uani d . 1 A .
    C C12 0.4472(3) 0.24327(15) 0.0931(2) 0.0510(7) Uani d . 1 . .
    H H12A 0.4927 0.2780 0.1355 0.061 Uiso calc R 1 A .
    C C13 0.3191(3) 0.23809(18) 0.0727(3) 0.0670(9) Uani d . 1 A .
    H H13A 0.2792 0.2694 0.1014 0.080 Uiso calc R 1 . .
    C C14 0.2502(3) 0.18733(19) 0.0107(3) 0.0698(9) Uani d . 1 . .
    H H14A 0.1642 0.1839 -0.0018 0.084 Uiso calc R 1 A .
    C C15 0.3085(3) 0.14150(17) -0.0330(2) 0.0621(8) Uani d . 1 A .
    H H15A 0.2619 0.1072 -0.0758 0.075 Uiso calc R 1 . .
    C C16 0.4369(3) 0.14645(15) -0.0133(2) 0.0519(7) Uani d . 1 . .
    H H16A 0.4756 0.1154 -0.0435 0.062 Uiso calc R 1 A .
    C C17 0.9245(2) 0.32005(12) 0.14840(19) 0.0390(6) Uani d . 1 A .
    C C18 0.9904(2) 0.34052(13) 0.08228(19) 0.0412(6) Uani d . 1 . .
    C C19 0.9824(3) 0.30318(15) -0.0060(2) 0.0488(7) Uani d . 1 A .
    H H19A 0.9342 0.2633 -0.0217 0.059 Uiso calc R 1 . .
    C C20 1.0439(3) 0.32469(15) -0.0684(2) 0.0575(8) Uani d . 1 . .
    H H20A 1.0374 0.2994 -0.1263 0.069 Uiso calc R 1 A .
    C C21 1.1170(3) 0.38432(17) -0.0467(3) 0.0704(10) Uani d . 1 A .
    H H21A 1.1590 0.3985 -0.0897 0.084 Uiso calc R 1 . .
    C C22 1.1263(3) 0.42143(16) 0.0378(2) 0.0639(9) Uani d . 1 . .
    H H22A 1.1749 0.4611 0.0517 0.077 Uiso calc R 1 A .
    C C23 1.0639(3) 0.40112(14) 0.1047(2) 0.0480(7) Uani d . 1 A .
    C C24 1.0673(3) 0.44049(14) 0.1899(2) 0.0512(7) Uani d . 1 . .
    H H24A 1.1173 0.4797 0.2052 0.061 Uiso calc R 1 A .
    C C25 1.0005(2) 0.42356(13) 0.2507(2) 0.0446(7) Uani d . 1 A .
    C C26 0.9995(3) 0.46893(14) 0.3362(2) 0.0491(7) Uani d . 1 . .
    C C27 1.1091(3) 0.48489(16) 0.4141(2) 0.0626(8) Uani d . 1 A .
    H H27A 1.1851 0.4663 0.4148 0.075 Uiso calc R 1 . .
    C C28 1.1067(4) 0.52873(18) 0.4919(3) 0.0761(10) Uani d . 1 . .
    H H28A 1.1812 0.5387 0.5446 0.091 Uiso calc R 1 A .
    C C29 0.9969(5) 0.55708(19) 0.4917(3) 0.0830(11) Uani d . 1 A .
    H H29A 0.9961 0.5859 0.5444 0.100 Uiso calc R 1 . .
    C C30 0.8880(4) 0.5431(2) 0.4138(3) 0.0860(12) Uani d . 1 . .
    H H30A 0.8132 0.5638 0.4121 0.103 Uiso calc R 1 A .
    C C31 0.8880(3) 0.49803(17) 0.3367(3) 0.0706(10) Uani d . 1 A .
    H H31A 0.8128 0.4874 0.2853 0.085 Uiso calc R 1 . .
    C C32 0.9292(2) 0.36130(13) 0.2287(2) 0.0421(6) Uani d . 1 A .
    O O2A 0.6852(4) 0.3614(2) -0.0778(3) 0.0701(8) Uani d P 0.613(3) A 1
    C C33A 0.6000(19) 0.3366(11) -0.0319(16) 0.050(3) Uani d P 0.613(3) A 1
    H H33A 0.5373 0.3715 -0.0360 0.059 Uiso calc PR 0.613(3) A 1
    H H33B 0.5569 0.2965 -0.0684 0.059 Uiso calc PR 0.613(3) A 1
    C C34A 0.721(3) 0.4298(14) -0.031(2) 0.092(3) Uani d P 0.613(3) A 1
    H H34A 0.7862 0.4489 -0.0514 0.137 Uiso calc PR 0.613(3) A 1
    H H34B 0.7501 0.4254 0.0419 0.137 Uiso calc PR 0.613(3) A 1
    H H34C 0.6486 0.4596 -0.0522 0.137 Uiso calc PR 0.613(3) A 1
    O O2B 0.5987(6) 0.4032(3) -0.0510(4) 0.0701(8) Uani d P 0.387(3) A 2
    C C33B 0.625(3) 0.3315(18) -0.043(3) 0.050(3) Uani d P 0.387(3) A 2
    H H33C 0.6925 0.3201 -0.0675 0.059 Uiso calc PR 0.387(3) A 2
    H H33D 0.5506 0.3050 -0.0801 0.059 Uiso calc PR 0.387(3) A 2
    C C34B 0.732(5) 0.438(3) -0.047(4) 0.092(3) Uani d P 0.387(3) A 2
    H H34D 0.7184 0.4860 -0.0638 0.137 Uiso calc PR 0.387(3) A 2
    H H34E 0.7615 0.4158 -0.0957 0.137 Uiso calc PR 0.387(3) A 2
    H H34F 0.7927 0.4331 0.0197 0.137 Uiso calc PR 0.387(3) A 2
    O O4A 0.9249(5) 0.2474(3) 0.3892(3) 0.0944(11) Uani d P 0.589(4) B 1
    C C35A 0.919(3) 0.3217(14) 0.387(2) 0.062(4) Uani d P 0.589(4) B 1
    H H35A 0.8742 0.3377 0.4303 0.075 Uiso calc PR 0.589(4) B 1
    H H35B 1.0039 0.3403 0.4126 0.075 Uiso calc PR 0.589(4) B 1
    C C36A 0.8111(9) 0.2179(5) 0.3762(9) 0.119(4) Uani d P 0.589(4) B 1
    H H36A 0.8222 0.1696 0.3900 0.178 Uiso calc PR 0.589(4) B 1
    H H36B 0.7558 0.2248 0.3075 0.178 Uiso calc PR 0.589(4) B 1
    H H36C 0.7751 0.2386 0.4221 0.178 Uiso calc PR 0.589(4) B 1
    O O4B 0.8506(7) 0.2985(3) 0.4337(5) 0.0944(11) Uani d P 0.411(4) B 2
    C C35B 0.940(4) 0.306(2) 0.381(3) 0.062(4) Uani d P 0.411(4) B 2
    H H35C 0.9674 0.2623 0.3638 0.075 Uiso calc PR 0.411(4) B 2
    H H35D 1.0128 0.3331 0.4202 0.075 Uiso calc PR 0.411(4) B 2
    C C36B 0.7513(14) 0.2523(8) 0.3896(14) 0.119(4) Uani d P 0.411(4) B 2
    H H36D 0.6861 0.2599 0.4176 0.178 Uiso calc PR 0.411(4) B 2
    H H36E 0.7818 0.2061 0.4035 0.178 Uiso calc PR 0.411(4) B 2
    H H36F 0.7181 0.2595 0.3174 0.178 Uiso calc PR 0.411(4) B 2
    O O5 0.67985(16) 0.32761(9) 0.62699(13) 0.0473(4) Uani d . 1 . .
    O O7 0.45926(17) 0.34620(9) 0.42540(13) 0.0469(4) Uani d . 1 . .
    C C37 0.4630(2) 0.47056(14) 0.41811(19) 0.0424(6) Uani d . 1 . .
    C C38 0.4631(3) 0.53195(14) 0.4654(2) 0.0509(7) Uani d . 1 D .
    H H38A 0.4611 0.5724 0.4298 0.061 Uiso calc R 1 . .
    C C39 0.4661(3) 0.53555(15) 0.5663(2) 0.0525(8) Uani d . 1 . .
    C C40 0.4697(3) 0.59979(17) 0.6154(3) 0.0729(10) Uani d . 1 D .
    H H40A 0.4653 0.6403 0.5793 0.087 Uiso calc R 1 . .
    C C41 0.4795(4) 0.6022(2) 0.7146(3) 0.0877(12) Uani d . 1 . .
    H H41A 0.4822 0.6444 0.7463 0.105 Uiso calc R 1 D .
    C C42 0.4856(4) 0.5417(2) 0.7692(3) 0.0863(12) Uani d . 1 D .
    H H42A 0.4927 0.5442 0.8372 0.104 Uiso calc R 1 . .
    C C43 0.4814(3) 0.47894(19) 0.7251(2) 0.0668(9) Uani d . 1 . .
    H H43A 0.4858 0.4392 0.7630 0.080 Uiso calc R 1 D .
    C C44 0.4704(3) 0.47424(16) 0.6209(2) 0.0499(7) Uani d . 1 D .
    C C45 0.4664(2) 0.41001(14) 0.57177(19) 0.0430(6) Uani d . 1 . .
    C C46 0.4602(2) 0.40943(13) 0.47191(19) 0.0415(6) Uani d . 1 D .
    C C47 0.4684(2) 0.47056(14) 0.31353(19) 0.0426(6) Uani d . 1 D .
    C C48 0.3975(3) 0.51715(14) 0.2424(2) 0.0481(7) Uani d . 1 . .
    H H48A 0.3425 0.5463 0.2591 0.058 Uiso calc R 1 D .
    C C49 0.4071(3) 0.52101(16) 0.1469(2) 0.0579(8) Uani d . 1 D .
    H H49A 0.3580 0.5522 0.0996 0.070 Uiso calc R 1 . .
    C C50 0.4888(3) 0.47895(17) 0.1220(2) 0.0623(8) Uani d . 1 . .
    H H50A 0.4952 0.4816 0.0577 0.075 Uiso calc R 1 D .
    C C51 0.5615(3) 0.43274(16) 0.1919(2) 0.0620(8) Uani d . 1 D .
    H H51A 0.6170 0.4042 0.1748 0.074 Uiso calc R 1 . .
    C C52 0.5525(3) 0.42866(15) 0.2871(2) 0.0533(7) Uani d . 1 . .
    H H52A 0.6028 0.3977 0.3343 0.064 Uiso calc R 1 D .
    C C53 0.4726(2) 0.34401(14) 0.62793(18) 0.0443(7) Uani d . 1 C .
    C C54 0.3679(2) 0.32041(16) 0.65318(19) 0.0501(7) Uani d . 1 . .
    C C55 0.2527(3) 0.3570(2) 0.6262(2) 0.0683(9) Uani d . 1 D .
    H H55A 0.2444 0.3987 0.5920 0.082 Uiso calc R 1 . .
    C C56 0.1539(3) 0.3316(2) 0.6498(3) 0.0872(12) Uani d . 1 . .
    H H56A 0.0790 0.3563 0.6321 0.105 Uiso calc R 1 D .
    C C57 0.1641(4) 0.2690(3) 0.7004(3) 0.0953(13) Uani d . 1 D .
    H H57A 0.0959 0.2522 0.7159 0.114 Uiso calc R 1 . .
    C C58 0.2717(3) 0.2326(2) 0.7270(3) 0.0789(11) Uani d . 1 . .
    H H58A 0.2768 0.1910 0.7607 0.095 Uiso calc R 1 D .
    C C59 0.3778(3) 0.25672(17) 0.7046(2) 0.0546(7) Uani d . 1 D .
    C C60 0.4909(3) 0.21998(16) 0.7319(2) 0.0532(8) Uani d . 1 . .
    H H60A 0.4974 0.1789 0.7671 0.064 Uiso calc R 1 D .
    C C61 0.5926(3) 0.24246(14) 0.70861(19) 0.0442(6) Uani d . 1 C .
    C C62 0.5801(2) 0.30555(14) 0.65524(18) 0.0416(6) Uani d . 1 C .
    C C63 0.7117(3) 0.20217(13) 0.7404(2) 0.0449(7) Uani d . 1 . .
    C C64 0.7621(3) 0.17739(13) 0.8390(2) 0.0498(7) Uani d . 1 D .
    H H64A 0.7215 0.1864 0.8851 0.060 Uiso calc R 1 . .
    C C65 0.8718(3) 0.13948(15) 0.8696(3) 0.0614(8) Uani d . 1 . .
    H H65A 0.9042 0.1230 0.9358 0.074 Uiso calc R 1 D .
    C C66 0.9327(3) 0.12617(16) 0.8033(3) 0.0704(10) Uani d . 1 D .
    H H66A 1.0071 0.1010 0.8245 0.084 Uiso calc R 1 . .
    C C67 0.8848(3) 0.14971(17) 0.7052(3) 0.0715(10) Uani d . 1 . .
    H H67A 0.9265 0.1403 0.6601 0.086 Uiso calc R 1 D .
    C C68 0.7742(3) 0.18753(16) 0.6731(2) 0.0596(8) Uani d . 1 D .
    H H68A 0.7417 0.2031 0.6064 0.072 Uiso calc R 1 . .
    O O6A 0.7764(4) 0.4266(2) 0.7012(3) 0.0740(9) Uani d P 0.545(3) C 1
    C C69A 0.785(3) 0.3544(13) 0.699(3) 0.060(4) Uani d P 0.545(3) C 1
    H H69A 0.8590 0.3412 0.6843 0.071 Uiso calc PR 0.545(3) C 1
    H H69B 0.7922 0.3359 0.7654 0.071 Uiso calc PR 0.545(3) C 1
    C C70A 0.792(5) 0.457(3) 0.609(4) 0.120(8) Uani d P 0.545(3) C 1
    H H70A 0.8107 0.5048 0.6199 0.181 Uiso calc PR 0.545(3) C 1
    H H70B 0.7152 0.4511 0.5521 0.181 Uiso calc PR 0.545(3) C 1
    H H70C 0.8594 0.4340 0.5951 0.181 Uiso calc PR 0.545(3) C 1
    O O6B 0.8608(5) 0.3931(3) 0.6772(4) 0.0740(9) Uani d P 0.455(3) C 2
    C C69B 0.767(3) 0.3710(17) 0.711(3) 0.060(4) Uani d P 0.455(3) C 2
    H H69C 0.7214 0.4099 0.7248 0.071 Uiso calc PR 0.455(3) C 2
    H H69D 0.8013 0.3443 0.7726 0.071 Uiso calc PR 0.455(3) C 2
    C C70B 0.816(6) 0.441(3) 0.601(5) 0.120(8) Uani d P 0.455(3) C 2
    H H70D 0.8849 0.4692 0.5977 0.181 Uiso calc PR 0.455(3) C 2
    H H70E 0.7552 0.4701 0.6148 0.181 Uiso calc PR 0.455(3) C 2
    H H70F 0.7776 0.4186 0.5369 0.181 Uiso calc PR 0.455(3) C 2
    O O8A 0.2554(2) 0.30346(14) 0.3860(2) 0.0771(9) Uani d P 0.883(4) D 1
    C C71A 0.3449(8) 0.3271(3) 0.3501(6) 0.0604(13) Uani d P 0.883(4) D 1
    H H71A 0.3114 0.3665 0.3070 0.072 Uiso calc PR 0.883(4) D 1
    H H71B 0.3621 0.2918 0.3079 0.072 Uiso calc PR 0.883(4) D 1
    C C72A 0.2872(8) 0.2372(3) 0.4296(6) 0.0946(18) Uani d P 0.883(4) D 1
    H H72A 0.2221 0.2212 0.4534 0.142 Uiso calc PR 0.883(4) D 1
    H H72B 0.3654 0.2396 0.4855 0.142 Uiso calc PR 0.883(4) D 1
    H H72C 0.2956 0.2060 0.3792 0.142 Uiso calc PR 0.883(4) D 1
    O O8B 0.3269(18) 0.2599(11) 0.3404(16) 0.0771(9) Uani d P 0.117(4) D 2
    C C71B 0.332(8) 0.345(3) 0.337(5) 0.0604(13) Uani d P 0.117(4) D 2
    H H71C 0.3377 0.3622 0.2734 0.072 Uiso calc PR 0.117(4) D 2
    H H71D 0.2646 0.3669 0.3523 0.072 Uiso calc PR 0.117(4) D 2
    C C72B 0.264(8) 0.220(3) 0.411(5) 0.0946(18) Uani d P 0.117(4) D 2
    H H72D 0.2797 0.1716 0.4091 0.142 Uiso calc PR 0.117(4) D 2
    H H72E 0.1749 0.2281 0.3863 0.142 Uiso calc PR 0.117(4) D 2
    H H72F 0.2998 0.2363 0.4795 0.142 Uiso calc PR 0.117(4) D 2
loop_
    _atom_site_aniso_label
    _atom_site_aniso_U_11
    _atom_site_aniso_U_22
    _atom_site_aniso_U_33
    _atom_site_aniso_U_12
    _atom_site_aniso_U_13
    _atom_site_aniso_U_23
    O1 0.0491(10) 0.0326(9) 0.0388(10) 0.0060(8) 0.0132(8) 0.0004(8)
    O3 0.0545(11) 0.0461(11) 0.0469(11) -0.0033(9) 0.0190(9) 0.0004(9)
    C1 0.0488(17) 0.0370(15) 0.0515(17) 0.0037(13) 0.0182(14) 0.0014(13)
    C2 0.062(2) 0.0340(16) 0.085(2) 0.0034(15) 0.0225(19) 0.0010(16)
    C3 0.069(2) 0.0446(19) 0.103(3) 0.0176(17) 0.021(2) 0.0040(19)
    C4 0.0449(18) 0.065(2) 0.098(3) 0.0163(17) 0.0120(18) 0.002(2)
    C5 0.0467(18) 0.0438(17) 0.074(2) 0.0011(14) 0.0138(16) 0.0018(16)
    C6 0.0410(15) 0.0356(14) 0.0482(16) 0.0025(12) 0.0142(13) 0.0000(13)
    C7 0.0405(15) 0.0315(13) 0.0408(15) -0.0013(12) 0.0143(12) -0.0028(12)
    C8 0.0472(16) 0.0290(13) 0.0367(14) 0.0048(12) 0.0174(12) -0.0017(12)
    C9 0.0417(15) 0.0368(14) 0.0379(14) 0.0004(12) 0.0178(12) -0.0009(12)
    C10 0.0479(17) 0.0344(14) 0.0514(17) -0.0070(13) 0.0198(14) -0.0047(13)
    C11 0.0433(15) 0.0403(14) 0.0401(15) -0.0014(13) 0.0174(13) 0.0047(13)
    C12 0.0508(18) 0.0549(19) 0.0480(17) 0.0036(15) 0.0178(14) -0.0034(15)
    C13 0.052(2) 0.079(2) 0.077(2) 0.0111(18) 0.0317(18) -0.002(2)
    C14 0.0424(18) 0.081(2) 0.085(2) -0.0039(18) 0.0213(18) 0.002(2)
    C15 0.0499(19) 0.061(2) 0.070(2) -0.0108(16) 0.0135(17) -0.0062(17)
    C16 0.0536(18) 0.0476(17) 0.0575(19) -0.0024(14) 0.0228(16) -0.0028(15)
    C17 0.0376(14) 0.0326(14) 0.0427(14) 0.0004(11) 0.0087(12) -0.0001(12)
    C18 0.0408(14) 0.0336(14) 0.0454(15) 0.0016(12) 0.0100(12) -0.0005(12)
    C19 0.0487(16) 0.0444(16) 0.0520(16) 0.0000(14) 0.0157(14) -0.0039(14)
    C20 0.069(2) 0.0539(19) 0.0529(17) 0.0046(17) 0.0245(16) -0.0044(16)
    C21 0.084(3) 0.068(2) 0.074(2) -0.0061(19) 0.046(2) 0.0056(19)
    C22 0.073(2) 0.0508(19) 0.078(2) -0.0146(16) 0.0398(19) 0.0001(18)
    C23 0.0492(16) 0.0378(15) 0.0565(18) -0.0030(13) 0.0176(14) 0.0005(14)
    C24 0.0504(17) 0.0344(15) 0.068(2) -0.0091(13) 0.0196(16) -0.0038(14)
    C25 0.0456(16) 0.0347(15) 0.0486(16) 0.0011(12) 0.0099(13) -0.0006(13)
    C26 0.0592(19) 0.0358(15) 0.0539(17) -0.0024(14) 0.0214(15) -0.0009(14)
    C27 0.068(2) 0.0546(19) 0.060(2) -0.0007(16) 0.0141(17) -0.0113(17)
    C28 0.091(3) 0.070(2) 0.063(2) -0.011(2) 0.020(2) -0.0181(19)
    C29 0.118(3) 0.067(2) 0.077(2) -0.015(2) 0.050(2) -0.023(2)
    C30 0.086(3) 0.078(3) 0.109(3) 0.004(2) 0.052(3) -0.021(2)
    C31 0.064(2) 0.066(2) 0.084(3) -0.0064(18) 0.0285(19) -0.0211(19)
    C32 0.0412(15) 0.0368(14) 0.0469(16) 0.0014(12) 0.0133(13) 0.0027(13)
    O2A 0.095(2) 0.061(2) 0.0567(18) 0.0074(17) 0.0295(17) 0.0117(16)
    C33A 0.062(9) 0.043(4) 0.045(5) 0.014(4) 0.021(4) 0.000(3)
    C34A 0.099(6) 0.073(6) 0.099(9) -0.017(5) 0.030(5) 0.048(5)
    O2B 0.095(2) 0.061(2) 0.0567(18) 0.0074(17) 0.0295(17) 0.0117(16)
    C33B 0.062(9) 0.043(4) 0.045(5) 0.014(4) 0.021(4) 0.000(3)
    C34B 0.099(6) 0.073(6) 0.099(9) -0.017(5) 0.030(5) 0.048(5)
    O4A 0.109(3) 0.086(3) 0.082(3) -0.005(2) 0.024(2) 0.023(2)
    C35A 0.066(10) 0.064(12) 0.058(4) -0.004(7) 0.023(4) 0.009(7)
    C36A 0.108(9) 0.109(9) 0.136(6) -0.022(5) 0.037(6) 0.050(7)
    O4B 0.109(3) 0.086(3) 0.082(3) -0.005(2) 0.024(2) 0.023(2)
    C35B 0.066(10) 0.064(12) 0.058(4) -0.004(7) 0.023(4) 0.009(7)
    C36B 0.108(9) 0.109(9) 0.136(6) -0.022(5) 0.037(6) 0.050(7)
    O5 0.0445(10) 0.0479(11) 0.0513(11) -0.0031(9) 0.0188(9) 0.0023(9)
    O7 0.0583(12) 0.0385(10) 0.0408(10) 0.0047(9) 0.0133(9) -0.0031(9)
    C37 0.0453(15) 0.0426(15) 0.0398(15) 0.0075(13) 0.0155(13) 0.0024(14)
    C38 0.064(2) 0.0406(16) 0.0491(17) 0.0101(14) 0.0212(15) 0.0013(14)
    C39 0.0585(19) 0.0513(18) 0.0466(18) 0.0085(15) 0.0169(15) -0.0112(15)
    C40 0.092(3) 0.056(2) 0.069(2) 0.0125(19) 0.027(2) -0.0140(18)
    C41 0.114(3) 0.074(3) 0.069(3) 0.017(2) 0.025(2) -0.033(2)
    C42 0.112(3) 0.098(3) 0.048(2) 0.033(3) 0.027(2) -0.012(2)
    C43 0.079(2) 0.078(2) 0.0417(18) 0.0182(19) 0.0183(16) -0.0058(18)
    C44 0.0524(17) 0.0575(18) 0.0390(15) 0.0119(15) 0.0148(14) -0.0047(15)
    C45 0.0421(15) 0.0488(16) 0.0373(15) 0.0071(13) 0.0125(12) 0.0011(13)
    C46 0.0434(16) 0.0405(15) 0.0390(15) 0.0072(13) 0.0119(12) -0.0030(13)
    C47 0.0497(16) 0.0384(14) 0.0418(15) 0.0030(13) 0.0183(13) 0.0000(13)
    C48 0.0550(17) 0.0435(16) 0.0507(17) 0.0067(13) 0.0243(15) 0.0079(14)
    C49 0.072(2) 0.0544(19) 0.0509(18) 0.0031(16) 0.0259(17) 0.0111(15)
    C50 0.087(2) 0.0595(19) 0.0494(18) -0.0061(19) 0.0357(18) -0.0024(17)
    C51 0.074(2) 0.0569(19) 0.068(2) 0.0051(17) 0.0414(18) -0.0101(18)
    C52 0.0621(19) 0.0483(17) 0.0528(18) 0.0087(15) 0.0238(15) -0.0004(15)
    C53 0.0481(17) 0.0504(17) 0.0334(14) 0.0022(14) 0.0127(13) -0.0002(13)
    C54 0.0425(16) 0.071(2) 0.0355(14) 0.0030(15) 0.0118(12) 0.0021(15)
    C55 0.0529(19) 0.097(3) 0.0548(19) 0.0117(19) 0.0186(16) 0.0119(19)
    C56 0.050(2) 0.137(4) 0.079(2) 0.012(2) 0.0276(19) 0.006(3)
    C57 0.062(2) 0.145(4) 0.090(3) -0.006(3) 0.041(2) 0.019(3)
    C58 0.063(2) 0.104(3) 0.076(2) -0.006(2) 0.031(2) 0.023(2)
    C59 0.0485(17) 0.071(2) 0.0449(16) -0.0041(16) 0.0165(14) 0.0073(16)
    C60 0.059(2) 0.0559(18) 0.0451(17) -0.0067(15) 0.0185(15) 0.0058(14)
    C61 0.0492(16) 0.0456(16) 0.0360(15) -0.0040(13) 0.0125(13) -0.0013(13)
    C62 0.0418(15) 0.0489(16) 0.0346(14) -0.0018(13) 0.0141(12) -0.0014(13)
    C63 0.0525(17) 0.0324(14) 0.0494(17) -0.0055(13) 0.0172(14) -0.0061(13)
    C64 0.0574(18) 0.0394(16) 0.0494(17) -0.0036(14) 0.0142(15) -0.0040(14)
    C65 0.065(2) 0.0397(17) 0.066(2) 0.0017(16) 0.0052(18) -0.0009(16)
    C66 0.054(2) 0.0440(18) 0.105(3) 0.0012(15) 0.018(2) -0.011(2)
    C67 0.081(3) 0.052(2) 0.096(3) 0.0046(18) 0.050(2) -0.009(2)
    C68 0.075(2) 0.0517(18) 0.0574(19) 0.0024(17) 0.0289(18) -0.0020(16)
    O6A 0.070(2) 0.070(2) 0.079(2) -0.0185(18) 0.0209(19) 0.0046(19)
    C69A 0.048(7) 0.065(12) 0.060(7) -0.005(6) 0.012(4) 0.009(8)
    C70A 0.118(14) 0.114(18) 0.107(8) -0.045(12) 0.010(8) 0.050(10)
    O6B 0.070(2) 0.070(2) 0.079(2) -0.0185(18) 0.0209(19) 0.0046(19)
    C69B 0.048(7) 0.065(12) 0.060(7) -0.005(6) 0.012(4) 0.009(8)
    C70B 0.118(14) 0.114(18) 0.107(8) -0.045(12) 0.010(8) 0.050(10)
    O8A 0.0642(17) 0.0719(19) 0.0846(19) -0.0076(14) 0.0122(14) 0.0010(15)
    C71A 0.078(3) 0.043(4) 0.045(3) 0.002(3) 0.002(2) 0.003(3)
    C72A 0.125(5) 0.064(5) 0.081(4) -0.041(3) 0.018(4) -0.003(3)
    O8B 0.0642(17) 0.0719(19) 0.0846(19) -0.0076(14) 0.0122(14) 0.0010(15)
    C71B 0.078(3) 0.043(4) 0.045(3) 0.002(3) 0.002(2) 0.003(3)
    C72B 0.125(5) 0.064(5) 0.081(4) -0.041(3) 0.018(4) -0.003(3)
_geom_special_details
;
All e.s.d.'s (except the e.s.d. in the dihedral angle between two l.s. planes)
are estimated using the full covariance matrix. The cell e.s.d.'s are taken
into account individually in the estimation of e.s.d.'s in distances, angles
and torsion angles; correlations between e.s.d.'s in cell parameters are only
used when they are defined by crystal symmetry. An approximate (isotropic)
treatment of cell e.s.d.'s is used for estimating e.s.d.'s involving l.s.
planes.
;
loop_
    _geom_bond_atom_site_label_1
    _geom_bond_atom_site_label_2
    _geom_bond_site_symmetry_2
    _geom_bond_distance
    _geom_bond_publ_flag
    O1 C8 . 1.387(3) ?
    O1 C33A . 1.40(2) ?
    O1 C33B . 1.51(4) ?
    O3 C32 . 1.380(3) ?
    O3 C35A . 1.39(3) ?
    O3 C35B . 1.50(4) ?
    C1 C6 . 1.407(4) ?
    C1 C10 . 1.406(4) ?
    C1 C2 . 1.414(4) ?
    C2 C3 . 1.353(4) ?
    C2 H2A . 0.9300 ?
    C3 C4 . 1.392(5) ?
    C3 H3A . 0.9300 ?
    C4 C5 . 1.360(4) ?
    C4 H4A . 0.9300 ?
    C5 C6 . 1.418(4) ?
    C5 H5A . 0.9300 ?
    C6 C7 . 1.436(3) ?
    C7 C8 . 1.367(3) ?
    C7 C17 . 1.485(3) ?
    C8 C9 . 1.426(3) ?
    C9 C10 . 1.371(4) ?
    C9 C11 . 1.478(3) ?
    C10 H10A . 0.9300 ?
    C11 C16 . 1.388(4) ?
    C11 C12 . 1.396(4) ?
    C12 C13 . 1.381(4) ?
    C12 H12A . 0.9300 ?
    C13 C14 . 1.369(4) ?
    C13 H13A . 0.9300 ?
    C14 C15 . 1.374(4) ?
    C14 H14A . 0.9300 ?
    C15 C16 . 1.386(4) ?
    C15 H15A . 0.9300 ?
    C16 H16A . 0.9300 ?
    C17 C32 . 1.369(3) ?
    C17 C18 . 1.433(3) ?
    C18 C19 . 1.411(4) ?
    C18 C23 . 1.416(4) ?
    C19 C20 . 1.359(4) ?
    C19 H19A . 0.9300 ?
    C20 C21 . 1.397(4) ?
    C20 H20A . 0.9300 ?
    C21 C22 . 1.360(4) ?
    C21 H21A . 0.9300 ?
    C22 C23 . 1.411(4) ?
    C22 H22A . 0.9300 ?
    C23 C24 . 1.408(4) ?
    C24 C25 . 1.360(4) ?
    C24 H24A . 0.9300 ?
    C25 C32 . 1.430(4) ?
    C25 C26 . 1.493(4) ?
    C26 C27 . 1.375(4) ?
    C26 C31 . 1.385(4) ?
    C27 C28 . 1.392(4) ?
    C27 H27A . 0.9300 ?
    C28 C29 . 1.359(5) ?
    C28 H28A . 0.9300 ?
    C29 C30 . 1.363(5) ?
    C29 H29A . 0.9300 ?
    C30 C31 . 1.392(5) ?
    C30 H30A . 0.9300 ?
    C31 H31A . 0.9300 ?
    O2A C33A . 1.416(19) ?
    O2A C34A . 1.48(3) ?
    C33A H33A . 0.9700 ?
    C33A H33B . 0.9700 ?
    C34A H34A . 0.9600 ?
    C34A H34B . 0.9600 ?
    C34A H34C . 0.9600 ?
    O2B C33B . 1.42(3) ?
    O2B C34B . 1.63(4) ?
    C33B H33C . 0.9700 ?
    C33B H33D . 0.9700 ?
    C34B H34D . 0.9600 ?
    C34B H34E . 0.9600 ?
    C34B H34F . 0.9600 ?
    O4A C36A . 1.364(10) ?
    O4A C35A . 1.45(3) ?
    C35A H35A . 0.9700 ?
    C35A H35B . 0.9700 ?
    C36A H36A . 0.9600 ?
    C36A H36B . 0.9600 ?
    C36A H36C . 0.9600 ?
    O4B C36B . 1.406(17) ?
    O4B C35B . 1.45(4) ?
    C35B H35C . 0.9700 ?
    C35B H35D . 0.9700 ?
    C36B H36D . 0.9600 ?
    C36B H36E . 0.9600 ?
    C36B H36F . 0.9600 ?
    O5 C69A . 1.37(3) ?
    O5 C62 . 1.387(3) ?
    O5 C69B . 1.50(4) ?
    O7 C46 . 1.392(3) ?
    O7 C71A . 1.409(8) ?
    O7 C71B . 1.54(7) ?
    C37 C38 . 1.367(4) ?
    C37 C46 . 1.416(4) ?
    C37 C47 . 1.488(3) ?
    C38 C39 . 1.405(4) ?
    C38 H38A . 0.9300 ?
    C39 C44 . 1.410(4) ?
    C39 C40 . 1.422(4) ?
    C40 C41 . 1.357(5) ?
    C40 H40A . 0.9300 ?
    C41 C42 . 1.394(5) ?
    C41 H41A . 0.9300 ?
    C42 C43 . 1.364(5) ?
    C42 H42A . 0.9300 ?
    C43 C44 . 1.425(4) ?
    C43 H43A . 0.9300 ?
    C44 C45 . 1.422(4) ?
    C45 C46 . 1.377(3) ?
    C45 C53 . 1.497(4) ?
    C47 C48 . 1.382(4) ?
    C47 C52 . 1.397(4) ?
    C48 C49 . 1.382(4) ?
    C48 H48A . 0.9300 ?
    C49 C50 . 1.368(4) ?
    C49 H49A . 0.9300 ?
    C50 C51 . 1.376(4) ?
    C50 H50A . 0.9300 ?
    C51 C52 . 1.375(4) ?
    C51 H51A . 0.9300 ?
    C52 H52A . 0.9300 ?
    C53 C62 . 1.367(4) ?
    C53 C54 . 1.424(4) ?
    C54 C55 . 1.419(4) ?
    C54 C59 . 1.420(4) ?
    C55 C56 . 1.364(4) ?
    C55 H55A . 0.9300 ?
    C56 C57 . 1.397(6) ?
    C56 H56A . 0.9300 ?
    C57 C58 . 1.346(5) ?
    C57 H57A . 0.9300 ?
    C58 C59 . 1.422(4) ?
    C58 H58A . 0.9300 ?
    C59 C60 . 1.400(4) ?
    C60 C61 . 1.372(4) ?
    C60 H60A . 0.9300 ?
    C61 C62 . 1.420(4) ?
    C61 C63 . 1.489(4) ?
    C63 C64 . 1.387(4) ?
    C63 C68 . 1.389(4) ?
    C64 C65 . 1.379(4) ?
    C64 H64A . 0.9300 ?
    C65 C66 . 1.360(4) ?
    C65 H65A . 0.9300 ?
    C66 C67 . 1.370(5) ?
    C66 H66A . 0.9300 ?
    C67 C68 . 1.387(4) ?
    C67 H67A . 0.9300 ?
    C68 H68A . 0.9300 ?
    O6A C69A . 1.41(3) ?
    O6A C70A . 1.49(5) ?
    C69A H69A . 0.9700 ?
    C69A H69B . 0.9700 ?
    C70A H70A . 0.9600 ?
    C70A H70B . 0.9600 ?
    C70A H70C . 0.9600 ?
    O6B C69B . 1.37(4) ?
    O6B C70B . 1.38(7) ?
    C69B H69C . 0.9700 ?
    C69B H69D . 0.9700 ?
    C70B H70D . 0.9600 ?
    C70B H70E . 0.9600 ?
    C70B H70F . 0.9600 ?
    O8A C71A . 1.357(9) ?
    O8A C72A . 1.421(8) ?
    C71A H71A . 0.9700 ?
    C71A H71B . 0.9700 ?
    C72A H72A . 0.9600 ?
    C72A H72B . 0.9600 ?
    C72A H72C . 0.9600 ?
    O8B C72B . 1.60(7) ?
    O8B C71B . 1.66(5) ?
    C71B H71C . 0.9700 ?
    C71B H71D . 0.9700 ?
    C72B H72D . 0.9600 ?
    C72B H72E . 0.9600 ?
    C72B H72F . 0.9600 ?
loop_
    _geom_angle_atom_site_label_1
    _geom_angle_atom_site_label_2
    _geom_angle_atom_site_label_3
    _geom_angle_site_symmetry_1
    _geom_angle_site_symmetry_3
    _geom_angle
    _geom_angle_publ_flag
    C8 O1 C33A . . 118.8(7) ?
    C8 O1 C33B . . 108.6(11) ?
    C32 O3 C35A . . 119.3(11) ?
    C32 O3 C35B . . 109.4(15) ?
    C6 C1 C10 . . 119.1(2) ?
    C6 C1 C2 . . 119.3(2) ?
    C10 C1 C2 . . 121.6(3) ?
    C3 C2 C1 . . 120.9(3) ?
    C3 C2 H2A . . 119.6 ?
    C1 C2 H2A . . 119.6 ?
    C2 C3 C4 . . 120.1(3) ?
    C2 C3 H3A . . 120.0 ?
    C4 C3 H3A . . 120.0 ?
    C5 C4 C3 . . 121.0(3) ?
    C5 C4 H4A . . 119.5 ?
    C3 C4 H4A . . 119.5 ?
    C4 C5 C6 . . 120.5(3) ?
    C4 C5 H5A . . 119.8 ?
    C6 C5 H5A . . 119.8 ?
    C1 C6 C5 . . 118.2(2) ?
    C1 C6 C7 . . 119.1(2) ?
    C5 C6 C7 . . 122.6(2) ?
    C8 C7 C6 . . 118.9(2) ?
    C8 C7 C17 . . 120.7(2) ?
    C6 C7 C17 . . 120.4(2) ?
    C7 C8 O1 . . 118.1(2) ?
    C7 C8 C9 . . 123.0(2) ?
    O1 C8 C9 . . 118.9(2) ?
    C10 C9 C8 . . 116.9(2) ?
    C10 C9 C11 . . 119.5(2) ?
    C8 C9 C11 . . 123.6(2) ?
    C9 C10 C1 . . 122.9(2) ?
    C9 C10 H10A . . 118.6 ?
    C1 C10 H10A . . 118.6 ?
    C16 C11 C12 . . 117.7(3) ?
    C16 C11 C9 . . 120.0(2) ?
    C12 C11 C9 . . 122.0(2) ?
    C13 C12 C11 . . 120.5(3) ?
    C13 C12 H12A . . 119.7 ?
    C11 C12 H12A . . 119.7 ?
    C14 C13 C12 . . 120.8(3) ?
    C14 C13 H13A . . 119.6 ?
    C12 C13 H13A . . 119.6 ?
    C13 C14 C15 . . 119.8(3) ?
    C13 C14 H14A . . 120.1 ?
    C15 C14 H14A . . 120.1 ?
    C14 C15 C16 . . 119.9(3) ?
    C14 C15 H15A . . 120.1 ?
    C16 C15 H15A . . 120.1 ?
    C15 C16 C11 . . 121.3(3) ?
    C15 C16 H16A . . 119.3 ?
    C11 C16 H16A . . 119.3 ?
    C32 C17 C18 . . 119.1(2) ?
    C32 C17 C7 . . 120.5(2) ?
    C18 C17 C7 . . 120.3(2) ?
    C19 C18 C23 . . 118.7(2) ?
    C19 C18 C17 . . 122.2(2) ?
    C23 C18 C17 . . 119.0(2) ?
    C20 C19 C18 . . 120.9(3) ?
    C20 C19 H19A . . 119.6 ?
    C18 C19 H19A . . 119.6 ?
    C19 C20 C21 . . 120.8(3) ?
    C19 C20 H20A . . 119.6 ?
    C21 C20 H20A . . 119.6 ?
    C22 C21 C20 . . 119.6(3) ?
    C22 C21 H21A . . 120.2 ?
    C20 C21 H21A . . 120.2 ?
    C21 C22 C23 . . 121.6(3) ?
    C21 C22 H22A . . 119.2 ?
    C23 C22 H22A . . 119.2 ?
    C24 C23 C22 . . 122.5(3) ?
    C24 C23 C18 . . 119.0(2) ?
    C22 C23 C18 . . 118.4(3) ?
    C25 C24 C23 . . 122.7(3) ?
    C25 C24 H24A . . 118.7 ?
    C23 C24 H24A . . 118.7 ?
    C24 C25 C32 . . 117.7(2) ?
    C24 C25 C26 . . 121.3(2) ?
    C32 C25 C26 . . 121.0(2) ?
    C27 C26 C31 . . 118.5(3) ?
    C27 C26 C25 . . 121.1(3) ?
    C31 C26 C25 . . 120.3(3) ?
    C26 C27 C28 . . 120.3(3) ?
    C26 C27 H27A . . 119.8 ?
    C28 C27 H27A . . 119.8 ?
    C29 C28 C27 . . 120.8(3) ?
    C29 C28 H28A . . 119.6 ?
    C27 C28 H28A . . 119.6 ?
    C28 C29 C30 . . 119.6(3) ?
    C28 C29 H29A . . 120.2 ?
    C30 C29 H29A . . 120.2 ?
    C29 C30 C31 . . 120.3(3) ?
    C29 C30 H30A . . 119.8 ?
    C31 C30 H30A . . 119.8 ?
    C26 C31 C30 . . 120.4(3) ?
    C26 C31 H31A . . 119.8 ?
    C30 C31 H31A . . 119.8 ?
    C17 C32 O3 . . 119.2(2) ?
    C17 C32 C25 . . 122.3(2) ?
    O3 C32 C25 . . 118.4(2) ?
    C33A O2A C34A . . 103.1(12) ?
    O1 C33A O2A . . 111.0(14) ?
    O1 C33A H33A . . 109.4 ?
    O2A C33A H33A . . 109.4 ?
    O1 C33A H33B . . 109.4 ?
    O2A C33A H33B . . 109.4 ?
    H33A C33A H33B . . 108.0 ?
    C33B O2B C34B . . 104(2) ?
    O2B C33B O1 . . 102(2) ?
    O2B C33B H33C . . 111.3 ?
    O1 C33B H33C . . 111.3 ?
    O2B C33B H33D . . 111.3 ?
    O1 C33B H33D . . 111.3 ?
    H33C C33B H33D . . 109.2 ?
    O2B C34B H34D . . 109.5 ?
    O2B C34B H34E . . 109.5 ?
    H34D C34B H34E . . 109.5 ?
    O2B C34B H34F . . 109.5 ?
    H34D C34B H34F . . 109.5 ?
    H34E C34B H34F . . 109.5 ?
    C36A O4A C35A . . 112.7(13) ?
    O3 C35A O4A . . 109.9(19) ?
    O3 C35A H35A . . 109.7 ?
    O4A C35A H35A . . 109.7 ?
    O3 C35A H35B . . 109.7 ?
    O4A C35A H35B . . 109.7 ?
    H35A C35A H35B . . 108.2 ?
    C36B O4B C35B . . 116(2) ?
    O4B C35B O3 . . 99(2) ?
    O4B C35B H35C . . 111.9 ?
    O3 C35B H35C . . 111.9 ?
    O4B C35B H35D . . 111.9 ?
    O3 C35B H35D . . 111.9 ?
    H35C C35B H35D . . 109.6 ?
    O4B C36B H36D . . 109.5 ?
    O4B C36B H36E . . 109.5 ?
    H36D C36B H36E . . 109.5 ?
    O4B C36B H36F . . 109.5 ?
    H36D C36B H36F . . 109.5 ?
    H36E C36B H36F . . 109.5 ?
    C69A O5 C62 . . 119.3(13) ?
    C62 O5 C69B . . 109.1(13) ?
    C46 O7 C71A . . 116.2(3) ?
    C46 O7 C71B . . 104(2) ?
    C38 C37 C46 . . 118.3(2) ?
    C38 C37 C47 . . 119.0(2) ?
    C46 C37 C47 . . 122.7(2) ?
    C37 C38 C39 . . 121.8(3) ?
    C37 C38 H38A . . 119.1 ?
    C39 C38 H38A . . 119.1 ?
    C38 C39 C44 . . 119.2(2) ?
    C38 C39 C40 . . 121.2(3) ?
    C44 C39 C40 . . 119.5(3) ?
    C41 C40 C39 . . 120.3(3) ?
    C41 C40 H40A . . 119.8 ?
    C39 C40 H40A . . 119.8 ?
    C40 C41 C42 . . 120.3(3) ?
    C40 C41 H41A . . 119.9 ?
    C42 C41 H41A . . 119.9 ?
    C43 C42 C41 . . 121.4(3) ?
    C43 C42 H42A . . 119.3 ?
    C41 C42 H42A . . 119.3 ?
    C42 C43 C44 . . 120.0(3) ?
    C42 C43 H43A . . 120.0 ?
    C44 C43 H43A . . 120.0 ?
    C39 C44 C45 . . 119.6(2) ?
    C39 C44 C43 . . 118.4(3) ?
    C45 C44 C43 . . 122.0(3) ?
    C46 C45 C44 . . 118.8(2) ?
    C46 C45 C53 . . 120.3(2) ?
    C44 C45 C53 . . 120.9(2) ?
    C45 C46 O7 . . 118.2(2) ?
    C45 C46 C37 . . 122.1(2) ?
    O7 C46 C37 . . 119.5(2) ?
    C48 C47 C52 . . 118.2(2) ?
    C48 C47 C37 . . 120.0(2) ?
    C52 C47 C37 . . 121.6(2) ?
    C49 C48 C47 . . 120.9(3) ?
    C49 C48 H48A . . 119.5 ?
    C47 C48 H48A . . 119.5 ?
    C50 C49 C48 . . 120.1(3) ?
    C50 C49 H49A . . 120.0 ?
    C48 C49 H49A . . 120.0 ?
    C49 C50 C51 . . 120.1(3) ?
    C49 C50 H50A . . 120.0 ?
    C51 C50 H50A . . 120.0 ?
    C52 C51 C50 . . 120.2(3) ?
    C52 C51 H51A . . 119.9 ?
    C50 C51 H51A . . 119.9 ?
    C51 C52 C47 . . 120.6(3) ?
    C51 C52 H52A . . 119.7 ?
    C47 C52 H52A . . 119.7 ?
    C62 C53 C54 . . 119.3(3) ?
    C62 C53 C45 . . 119.6(2) ?
    C54 C53 C45 . . 121.1(2) ?
    C55 C54 C59 . . 118.6(3) ?
    C55 C54 C53 . . 122.5(3) ?
    C59 C54 C53 . . 118.8(3) ?
    C56 C55 C54 . . 120.5(3) ?
    C56 C55 H55A . . 119.7 ?
    C54 C55 H55A . . 119.7 ?
    C55 C56 C57 . . 120.6(4) ?
    C55 C56 H56A . . 119.7 ?
    C57 C56 H56A . . 119.7 ?
    C58 C57 C56 . . 120.6(3) ?
    C58 C57 H57A . . 119.7 ?
    C56 C57 H57A . . 119.7 ?
    C57 C58 C59 . . 121.2(4) ?
    C57 C58 H58A . . 119.4 ?
    C59 C58 H58A . . 119.4 ?
    C60 C59 C54 . . 119.4(3) ?
    C60 C59 C58 . . 122.2(3) ?
    C54 C59 C58 . . 118.4(3) ?
    C61 C60 C59 . . 122.3(3) ?
    C61 C60 H60A . . 118.8 ?
    C59 C60 H60A . . 118.8 ?
    C60 C61 C62 . . 117.6(3) ?
    C60 C61 C63 . . 120.5(3) ?
    C62 C61 C63 . . 121.9(2) ?
    C53 C62 O5 . . 118.9(2) ?
    C53 C62 C61 . . 122.6(2) ?
    O5 C62 C61 . . 118.4(2) ?
    C64 C63 C68 . . 118.3(3) ?
    C64 C63 C61 . . 120.0(2) ?
    C68 C63 C61 . . 121.7(3) ?
    C65 C64 C63 . . 120.8(3) ?
    C65 C64 H64A . . 119.6 ?
    C63 C64 H64A . . 119.6 ?
    C66 C65 C64 . . 120.3(3) ?
    C66 C65 H65A . . 119.9 ?
    C64 C65 H65A . . 119.9 ?
    C65 C66 C67 . . 120.2(3) ?
    C65 C66 H66A . . 119.9 ?
    C67 C66 H66A . . 119.9 ?
    C66 C67 C68 . . 120.3(3) ?
    C66 C67 H67A . . 119.9 ?
    C68 C67 H67A . . 119.9 ?
    C67 C68 C63 . . 120.1(3) ?
    C67 C68 H68A . . 119.9 ?
    C63 C68 H68A . . 119.9 ?
    C69A O6A C70A . . 111(2) ?
    O5 C69A O6A . . 110(2) ?
    O5 C69A H69A . . 109.6 ?
    O6A C69A H69A . . 109.6 ?
    O5 C69A H69B . . 109.6 ?
    O6A C69A H69B . . 109.6 ?
    H69A C69A H69B . . 108.1 ?
    C69B O6B C70B . . 111(3) ?
    O6B C69B O5 . . 106(2) ?
    O6B C69B H69C . . 110.5 ?
    O5 C69B H69C . . 110.5 ?
    O6B C69B H69D . . 110.5 ?
    O5 C69B H69D . . 110.5 ?
    H69C C69B H69D . . 108.6 ?
    O6B C70B H70D . . 109.5 ?
    O6B C70B H70E . . 109.5 ?
    H70D C70B H70E . . 109.5 ?
    O6B C70B H70F . . 109.5 ?
    H70D C70B H70F . . 109.5 ?
    H70E C70B H70F . . 109.5 ?
    C71A O8A C72A . . 110.9(5) ?
    O8A C71A O7 . . 115.0(5) ?
    O8A C71A H71A . . 108.5 ?
    O7 C71A H71A . . 108.5 ?
    O8A C71A H71B . . 108.5 ?
    O7 C71A H71B . . 108.5 ?
    H71A C71A H71B . . 107.5 ?
    C72B O8B C71B . . 122(4) ?
    O7 C71B O8B . . 92(3) ?
    O7 C71B H71C . . 113.4 ?
    O8B C71B H71C . . 113.4 ?
    O7 C71B H71D . . 113.4 ?
    O8B C71B H71D . . 113.4 ?
    H71C C71B H71D . . 110.7 ?
    O8B C72B H72D . . 109.5 ?
    O8B C72B H72E . . 109.5 ?
    H72D C72B H72E . . 109.5 ?
    O8B C72B H72F . . 109.5 ?
    H72D C72B H72F . . 109.5 ?
    H72E C72B H72F . . 109.5 ?
loop_
    _geom_hbond_atom_site_label_D
    _geom_hbond_atom_site_label_H
    _geom_hbond_atom_site_label_A
    _geom_hbond_site_symmetry_A
    _geom_hbond_distance_DH
    _geom_hbond_distance_HA
    _geom_hbond_distance_DA
    _geom_hbond_angle_DHA
    _geom_hbond_publ_flag
    C3 H3A O6A 2_746 0.93 2.59 3.448(6) 153 y
    C43 H43A O2B 1_556 0.93 2.57 3.304(7) 136 y
    C51 H51A O1 . 0.93 2.38 3.233(3) 152 y
data_global
_journal_date_recd_electronic     2010-12-03
_journal_date_accepted     2010-12-17
_journal_name_full     'Acta Crystallographica, Section E'
_journal_year     2011
_journal_volume     67
_journal_issue      1
_journal_page_first     o222
_journal_page_last     o222
_journal_paper_category     QO
_journal_coeditor_code     RZ2537
_publ_contact_author_name     'Ling Song'
_publ_contact_author_address
;
State Key Laboratory of Structural Chemistry
Fujian Institute of Research on the Structure of Matter
Chinese Academy of Sciences
Fuzhou, Fujian 350002
People's Republic of China
;
_publ_contact_author_email     songling@fjirsm.ac.cn
_publ_contact_author_fax     '86-59183722697'
_publ_contact_author_phone     '86-59183720913'
_publ_section_title
;
2,2'-Bis(methoxymethoxy)-3,3'-diphenyl-1,1'-binaphthalene
;
loop_
    _publ_author_name
    _publ_author_address
    'Hua Zong'
;
State Key Laboratory of Structural Chemistry
Fujian Institute of Research on the Structure of Matter
Chinese Academy of Sciences
Fuzhou, Fujian 350002
People's Republic of China
;
    'Hua-Yin Huang'
;
State Key Laboratory of Structural Chemistry
Fujian Institute of Research on the Structure of Matter
Chinese Academy of Sciences
Fuzhou, Fujian 350002
People's Republic of China
;
    'Bing Hu'
;
State Key Laboratory of Structural Chemistry
Fujian Institute of Research on the Structure of Matter
Chinese Academy of Sciences
Fuzhou, Fujian 350002
People's Republic of China
;
    'Guang-Ling Bian'
;
State Key Laboratory of Structural Chemistry
Fujian Institute of Research on the Structure of Matter
Chinese Academy of Sciences
Fuzhou, Fujian 350002
People's Republic of China
;
    'Ling Song'
;
State Key Laboratory of Structural Chemistry
Fujian Institute of Research on the Structure of Matter
Chinese Academy of Sciences
Fuzhou, Fujian 350002
People's Republic of China
;
