# Supplementary material for: 2,2′-Bis(meth­oxy­meth­oxy)-3,3′-diphenyl-1,1′-binaphthalene
Source: Acta Crystallogr Sect E Struct Rep Online. 2010 Dec 24;67(Pt 1):o222. doi: 10.1107/S1600536810053018 (PMC3050160; doi:10.1107/S1600536810053018)
Supplement: Supplementary file 2 [file e-67-0o222-Isup2.hkl]

# 
# h,k,l, Fc-squared, Fo-squared, sigma(Fo-squared) and status flag 
# 
data_I
_shelx_title ' ZH in P2(1)' 
_shelx_refln_list_code          4 
_shelx_F_calc_maximum      157.95 
_exptl_crystal_F_000      1112.00 
_reflns_d_resolution_high  0.7951 
 
loop_ 
 _symmetry_equiv_pos_as_xyz 
 'x, y, z' 
 '-x, y+1/2, -z' 
 
_cell_length_a    11.3166 
_cell_length_b    19.4841 
_cell_length_c    14.0155 
_cell_angle_alpha  90.000 
_cell_angle_beta  110.172 
_cell_angle_gamma  90.000 
 
_shelx_F_squared_multiplier     1.000 
 
loop_ 
 _refln_index_h 
 _refln_index_k 
 _refln_index_l 
 _refln_F_squared_calc 
 _refln_F_squared_meas 
 _refln_F_squared_sigma 
 _refln_observed_status 
   2   0   0    17078.96    14962.30    544.01 o 
   3   0   0     5063.71     5031.69     28.36 o 
   4   0   0     1483.03     1516.00     12.92 o 
   5   0   0     6926.58     7162.85     31.15 o 
   6   0   0        0.85       -0.66      1.28 o 
   7   0   0       64.21       76.14      5.91 o 
   8   0   0      119.95      133.35      7.59 o 
   9   0   0       52.55       48.31      7.72 o 
  10   0   0       53.14       53.82      8.03 o 
  11   0   0       26.07       15.93      6.59 o 
  12   0   0        2.64        2.83      6.90 o 
   2   1   0     1818.25     1867.77     18.65 o 
   3   1   0     6401.84     6244.40     26.48 o 
   4   1   0     1413.34     1504.23      6.36 o 
   5   1   0     1274.60     1362.83     27.88 o 
   6   1   0     1307.85     1310.51     31.17 o 
   7   1   0      249.92      209.42     14.10 o 
   8   1   0      492.17      474.08      9.94 o 
   9   1   0      591.14      591.14     17.03 o 
  10   1   0      480.40      462.49      9.69 o 
  11   1   0       53.78       50.87      5.49 o 
  12   1   0       54.51       48.96      7.76 o 
   1   2   0      381.79      377.85      5.93 o 
   2   2   0    21909.50    18169.03    286.44 o 
   3   2   0     7841.98     7607.14     30.90 o 
   4   2   0      238.17      256.87      3.15 o 
   5   2   0      556.31      595.75      4.85 o 
   6   2   0      131.56      135.75      2.86 o 
   7   2   0       18.19       19.03      1.29 o 
   8   2   0       36.71       33.23      4.26 o 
   9   2   0      274.61      257.89     11.13 o 
  10   2   0      198.45      206.51      7.47 o 
  11   2   0       41.59       41.94      7.30 o 
  12   2   0       54.27       54.86      8.45 o 
  13   2   0       53.39       68.62     12.48 o 
   1   3   0     1631.53     1486.78      7.89 o 
   2   3   0     4609.44     4338.04     10.26 o 
   3   3   0     4557.85     4421.67     14.25 o 
   4   3   0      384.88      371.50      4.79 o 
   5   3   0      115.71      150.49      3.67 o 
   6   3   0       92.30       97.54      3.27 o 
   7   3   0      261.25      260.56      7.11 o 
   8   3   0       18.85       21.30      5.60 o 
   9   3   0       99.62       99.75      7.85 o 
  10   3   0       30.97       21.79      7.46 o 
  11   3   0        8.65       12.37      6.64 o 
  12   3   0       26.04       34.26      6.18 o 
  13   3   0       22.15       27.92     11.90 o 
   0   4   0        1.30        0.78      1.12 o 
   1   4   0     5114.60     4674.86     20.25 o 
   2   4   0     1301.04     1208.89     14.85 o 
   3   4   0     2716.27     2644.30     23.34 o 
   4   4   0     2699.65     2640.07     10.69 o 
   5   4   0      200.37      231.04      4.99 o 
   6   4   0      319.45      311.70      4.29 o 
   7   4   0        3.35        7.95      2.58 o 
   8   4   0       85.12       92.25      7.21 o 
   9   4   0       69.03       65.44      6.99 o 
  10   4   0       55.37       56.18      6.14 o 
  11   4   0        8.74        9.14      5.40 o 
  12   4   0       18.13       13.89      5.97 o 
  13   4   0       13.59       25.29     11.39 o 
   1   5   0     1068.97     1035.31      8.28 o 
   2   5   0     3166.00     2973.88     15.17 o 
   3   5   0      437.98      459.34      7.17 o 
   4   5   0     2984.57     2966.61     16.91 o 
   5   5   0      497.73      520.01      6.78 o 
   6   5   0       61.01       68.34      3.21 o 
   7   5   0      166.95      151.98      3.97 o 
   8   5   0       64.88       56.90      3.16 o 
   9   5   0       29.04       36.45      5.52 o 
  10   5   0       20.11       20.39      5.53 o 
  11   5   0       26.66       22.25      5.74 o 
  12   5   0       26.06       23.48      6.14 o 
  13   5   0        0.42        5.35     11.02 o 
   0   6   0     4476.11     4529.50     27.13 o 
   1   6   0       69.21       82.95      2.52 o 
   2   6   0      202.66      197.92      4.51 o 
   3   6   0       68.01       60.62      2.46 o 
   4   6   0      266.91      260.49      5.59 o 
   5   6   0      194.02      195.19      4.23 o 
   6   6   0      170.94      170.11      4.28 o 
   7   6   0      307.92      301.78      6.73 o 
   8   6   0       96.31       83.10      4.10 o 
   9   6   0       49.25       53.66      5.80 o 
  10   6   0        3.64        6.04      5.12 o 
  11   6   0       41.79       55.48      6.21 o 
  12   6   0       10.22        7.71      6.01 o 
   1   7   0     1741.92     1733.32     12.45 o 
   2   7   0      485.12      498.61      5.36 o 
   3   7   0      106.44      111.77      2.96 o 
   4   7   0      740.12      787.68     10.99 o 
   5   7   0      525.09      501.27      6.16 o 
   6   7   0      110.53      124.28      4.11 o 
   7   7   0       37.69       38.36      3.57 o 
   8   7   0      231.15      213.10      5.26 o 
   9   7   0      239.07      223.37      7.88 o 
  10   7   0       40.81       37.14      5.80 o 
  11   7   0        1.75        7.06      5.37 o 
  12   7   0        4.46        9.33      5.83 o 
   0   8   0     2664.77     2701.44     29.89 o 
   1   8   0     1018.83     1056.38      5.96 o 
   2   8   0      321.97      346.23      4.41 o 
   3   8   0     1487.69     1683.17      8.80 o 
   4   8   0     1751.66     1861.12     33.81 o 
   5   8   0      635.80      626.96      6.99 o 
   6   8   0      602.55      611.92      7.27 o 
   7   8   0      535.58      539.19     11.70 o 
   8   8   0        0.39        3.82      3.60 o 
   9   8   0       62.36       55.90      5.93 o 
  10   8   0       32.14       31.94      5.80 o 
  11   8   0        5.06       -1.50      5.35 o 
  12   8   0       32.99       50.29      7.22 o 
   1   9   0      303.47      340.75      4.05 o 
   2   9   0     1995.78     2079.94     22.40 o 
   3   9   0       77.27       85.94      3.18 o 
   4   9   0      106.25      112.35      3.43 o 
   5   9   0       90.26       84.75      3.93 o 
   6   9   0      191.07      176.06      6.13 o 
   7   9   0      197.12      191.49      9.43 o 
   8   9   0      449.59      439.60      7.21 o 
   9   9   0       31.55       25.05      5.35 o 
  10   9   0        6.64        8.24      5.40 o 
  11   9   0        5.58        3.63      5.51 o 
  12   9   0       23.02       28.42      6.37 o 
   0  10   0     6562.20     6719.84     24.73 o 
   1  10   0      389.47      357.68      4.85 o 
   2  10   0       22.47       23.38      2.62 o 
   3  10   0      284.84      253.88      5.46 o 
   4  10   0      609.93      617.72      6.47 o 
   5  10   0       20.97       17.23      3.33 o 
   6  10   0       38.09       35.84      3.74 o 
   7  10   0      394.08      397.87      7.11 o 
   8  10   0      130.75      126.38      5.06 o 
   9  10   0       18.08       20.34      5.39 o 
  10  10   0        5.03        6.92      5.26 o 
  11  10   0        0.91        1.24      5.54 o 
  12  10   0        9.63       12.42      6.44 o 
   1  11   0       47.22       71.42      3.38 o 
   2  11   0      575.60      657.52      7.50 o 
   3  11   0      312.38      288.13      4.91 o 
   4  11   0        4.75        7.13      2.99 o 
   5  11   0       55.94       55.70      4.55 o 
   6  11   0       91.03       85.52      4.59 o 
   7  11   0       93.66       87.71      4.67 o 
   8  11   0       36.86       28.11      5.25 o 
   9  11   0        5.43        3.65      4.98 o 
  10  11   0        4.84        2.72      5.25 o 
  11  11   0        3.75        0.53      5.71 o 
   0  12   0      658.26      717.91      9.53 o 
   1  12   0       79.01       62.67      3.45 o 
   2  12   0      207.32      218.77      6.21 o 
   3  12   0      283.71      304.64      5.29 o 
   4  12   0      243.27      233.60      5.06 o 
   5  12   0      219.21      209.56      6.81 o 
   6  12   0      106.55      107.42      8.25 o 
   7  12   0       44.58       44.07      4.26 o 
   8  12   0        8.84        4.63      4.71 o 
   9  12   0       29.44       24.67      5.36 o 
  10  12   0       27.75       37.92      5.82 o 
  11  12   0        1.74        5.82      7.39 o 
   1  13   0      405.30      444.40      9.28 o 
   2  13   0      161.27      167.25      4.70 o 
   3  13   0       79.30       76.83      4.82 o 
   4  13   0       18.66       22.67      3.52 o 
   5  13   0      124.38      122.29      9.63 o 
   6  13   0      131.81      136.29      5.38 o 
   7  13   0      156.34      140.86      5.44 o 
   8  13   0       35.75       41.03      5.30 o 
   9  13   0       52.86       38.66      5.78 o 
  10  13   0       64.06       68.25      9.42 o 
  11  13   0        4.05       10.49      8.25 o 
   0  14   0     2617.15     2493.26     18.48 o 
   1  14   0      224.85      234.70      5.41 o 
   2  14   0      350.05      365.58      6.17 o 
   3  14   0      183.23      199.13      5.22 o 
   4  14   0       47.33       44.27      4.05 o 
   5  14   0      225.84      234.80     11.59 o 
   6  14   0      318.71      331.91      7.01 o 
   7  14   0      118.18      105.39      5.24 o 
   8  14   0       64.45       54.04      8.98 o 
   9  14   0        0.74        3.30      7.76 o 
  10  14   0       36.58       38.56      8.78 o 
   1  15   0      103.96       93.06      4.59 o 
   2  15   0      150.36      157.06      5.17 o 
   3  15   0      343.54      338.04      6.46 o 
   4  15   0      531.87      533.94      9.99 o 
   5  15   0      535.41      508.05     11.39 o 
   6  15   0      151.11      163.81      8.16 o 
   7  15   0      244.02      237.10      8.86 o 
   8  15   0      170.29      160.34     11.37 o 
   9  15   0       38.39       32.05      8.85 o 
  10  15   0       23.36       22.03      8.41 o 
   0  16   0      151.97      174.81     14.67 o 
   1  16   0      838.06      871.69      9.44 o 
   2  16   0      700.70      679.29      8.50 o 
   3  16   0      728.31      706.38     12.30 o 
   4  16   0      684.63      635.08     15.55 o 
   5  16   0        3.30        6.35      6.67 o 
   6  16   0      223.37      216.77      9.01 o 
   7  16   0       27.43       29.40      6.61 o 
   8  16   0       30.50       28.63      8.92 o 
   9  16   0       45.28       41.79      9.34 o 
  10  16   0        1.08        2.81      8.67 o 
   1  17   0      400.65      417.18      9.52 o 
   2  17   0       91.44       94.58      7.01 o 
   3  17   0      120.46      123.25      7.03 o 
   4  17   0       21.49       23.52      6.09 o 
   5  17   0      170.72      163.15      8.98 o 
   6  17   0      447.07      417.97     21.05 o 
   7  17   0      117.64      109.73      8.06 o 
   8  17   0       52.33       36.77      9.09 o 
   9  17   0       67.56       74.37     10.07 o 
   0  18   0      921.69      986.61     35.91 o 
   1  18   0      183.93      197.19      8.00 o 
   2  18   0       27.95       30.15      6.28 o 
   3  18   0       48.81       48.65      6.47 o 
   4  18   0       65.56       46.82      6.48 o 
   5  18   0      116.24      104.84     12.47 o 
   6  18   0       40.93       57.26      8.42 o 
   7  18   0       37.43       28.75      6.73 o 
   8  18   0        1.92        5.09      8.87 o 
   9  18   0        2.65        7.19      8.65 o 
   1  19   0       12.86       14.81      6.09 o 
   2  19   0      102.39      100.30      7.29 o 
   3  19   0       42.76       46.67      6.50 o 
   4  19   0      170.58      153.33      9.43 o 
   5  19   0       47.75       51.62      7.93 o 
   6  19   0        2.77        3.92      6.73 o 
   7  19   0       14.68       11.44      6.44 o 
   8  19   0        9.42       15.66      9.27 o 
   0  20   0       62.31       63.72      8.20 o 
   1  20   0        3.21        3.05      6.18 o 
   2  20   0        3.94        0.58      6.12 o 
   3  20   0       28.34       20.29      6.28 o 
   4  20   0        3.10       -0.10      7.52 o 
   5  20   0       20.01       20.31      7.36 o 
   6  20   0        2.05        6.02      6.71 o 
   7  20   0       22.74       16.38      7.04 o 
   1  21   0        6.75       10.38      5.43 o 
   2  21   0        7.81        4.54      6.59 o 
   3  21   0        7.80        3.53      6.30 o 
   4  21   0       14.48       19.90      7.54 o 
   5  21   0       30.52       17.26      7.51 o 
   6  21   0       10.47        5.07      7.06 o 
   0  22   0       65.74       63.37      8.92 o 
   1  22   0       33.42       29.58      5.74 o 
   2  22   0       70.53       82.68      7.69 o 
   3  22   0       61.41       70.62      8.96 o 
   4  22   0        3.36       -1.64      7.73 o 
   5  22   0       12.87       13.19      7.99 o 
   1  23   0        0.20       -3.39      5.72 o 
   2  23   0        2.25        1.92      6.96 o 
   3  23   0       31.97       41.10      8.79 o 
   4  23   0       13.53       10.76      8.06 o 
   0  24   0       63.84       57.33      9.38 o 
   1  24   0        3.89       -1.23      6.09 o 
   2  24   0       27.65       27.05      7.30 o 
 -13   0   1       15.30       26.90     11.04 o 
 -11   0   1       23.99       20.13      6.75 o 
 -10   0   1      609.11      603.66     14.16 o 
  -9   0   1      627.24      593.26     13.41 o 
  -8   0   1       11.30        9.67      5.07 o 
  -7   0   1       81.41       72.09      5.35 o 
  -6   0   1      503.49      552.95      9.49 o 
  -5   0   1      339.55      352.40      6.88 o 
  -4   0   1      125.64      147.96      4.44 o 
  -3   0   1     4214.88     4185.25     99.84 o 
  -2   0   1     4120.28     3426.72    149.00 o 
   1   0   1      987.10      749.17    199.71 o 
   2   0   1      207.99      197.11      5.98 o 
   3   0   1    13470.11    12969.45     36.46 o 
   4   0   1     1646.00     1662.05     15.00 o 
   5   0   1      580.85      614.83     10.73 o 
   6   0   1      570.75      541.27     10.95 o 
   7   0   1      166.80      197.75      8.23 o 
   8   0   1       27.97       24.02      6.26 o 
   9   0   1        4.39       -0.18      6.55 o 
  10   0   1      177.60      150.91      9.78 o 
  11   0   1       93.83      113.99      9.73 o 
  12   0   1       77.33       78.20      9.16 o 
 -13   1   1       43.86       45.90     12.19 o 
 -11   1   1      129.81      146.48      6.54 o 
 -10   1   1      390.41      376.98      8.52 o 
  -9   1   1      685.37      713.94     21.92 o 
  -8   1   1      389.97      395.00      4.88 o 
  -7   1   1     1210.65     1262.59     10.81 o 
  -6   1   1     1734.82     1804.61     11.61 o 
  -5   1   1     4132.60     4229.52     31.46 o 
  -4   1   1     3552.49     3361.38     36.67 o 
  -3   1   1     1929.24     1869.24     14.54 o 
  -2   1   1     2572.78     2484.91      9.04 o 
   1   1   1      726.81      766.20     59.97 o 
   2   1   1    24947.81    22118.88    162.48 o 
   3   1   1      622.43      601.77      9.50 o 
   4   1   1       80.39       88.18      3.35 o 
   5   1   1     1269.44     1306.48     19.28 o 
   6   1   1      130.55      126.02      4.78 o 
   7   1   1      103.17      128.70     23.14 o 
   8   1   1      212.56      214.36      6.66 o 
   9   1   1      158.87      149.87      6.52 o 
  10   1   1       75.74       78.36      8.80 o 
  11   1   1       25.29       20.20      5.22 o 
  12   1   1        1.85        2.04      5.14 o 
 -13   2   1       10.82       26.15     11.46 o 
 -12   2   1        0.46        3.83     10.53 o 
 -11   2   1       60.19       49.35      6.11 o 
 -10   2   1      182.71      179.30      9.58 o 
  -9   2   1      122.75      114.87      5.83 o 
  -8   2   1       35.46       31.07      3.82 o 
  -7   2   1       51.73       51.44      2.61 o 
  -6   2   1       24.04       27.03      2.87 o 
  -5   2   1      140.47      131.67      3.63 o 
  -4   2   1      711.56      717.51      8.26 o 
  -3   2   1     1236.32     1243.90     16.58 o 
  -2   2   1      876.52      771.82     14.30 o 
  -1   2   1     3574.13     2913.45    226.59 o 
   0   2   1    10846.36     7643.67    456.32 o 
   1   2   1     5065.26     4844.20     24.42 o 
   2   2   1    15800.76    14437.96     85.27 o 
   3   2   1     6091.58     6061.71      9.90 o 
   4   2   1      900.00      969.09      8.53 o 
   5   2   1     1200.79     1339.88     19.29 o 
   6   2   1     1091.54     1082.21     10.77 o 
   7   2   1      111.58      122.11      5.15 o 
   8   2   1      131.15      115.86      5.65 o 
   9   2   1      267.39      270.32      8.53 o 
  10   2   1      215.65      200.02      7.61 o 
  11   2   1       23.05       17.28      7.19 o 
  12   2   1       17.68       18.10      7.65 o 
 -13   3   1       17.65       27.50     11.68 o 
 -12   3   1       13.79        6.28     10.40 o 
 -11   3   1       40.29       29.18      5.65 o 
 -10   3   1       24.14       17.70      5.70 o 
  -9   3   1       48.71       47.27      5.37 o 
  -8   3   1       23.20       30.62      5.00 o 
  -7   3   1      219.82      198.45      7.37 o 
  -6   3   1       59.55       53.49      4.47 o 
  -5   3   1      650.57      715.07     15.24 o 
  -4   3   1      356.02      373.86      7.57 o 
  -3   3   1      230.38      237.60      4.75 o 
  -2   3   1     6431.15     6157.95     43.80 o 
  -1   3   1     4842.06     4732.23     33.26 o 
   0   3   1     3956.70     3751.49     18.71 o 
   1   3   1      557.88      517.11      3.07 o 
   2   3   1    11381.99    10352.42     53.84 o 
   3   3   1       90.84       93.39      2.20 o 
   4   3   1     1267.53     1322.47     11.49 o 
   5   3   1      647.37      671.43     19.32 o 
   6   3   1      296.62      302.60     17.25 o 
   7   3   1       12.30        8.24      3.72 o 
   8   3   1       16.88       16.91      4.31 o 
   9   3   1        8.62        8.19      6.57 o 
  10   3   1       63.30       52.36      8.07 o 
  11   3   1       17.84       11.61      7.08 o 
  12   3   1        5.49       10.93      7.46 o 
 -13   4   1       25.63       32.19     12.08 o 
 -12   4   1       10.92        9.47     10.22 o 
 -11   4   1       18.25       15.10      5.17 o 
 -10   4   1      159.15      174.31      9.34 o 
  -9   4   1       37.22       37.08      5.29 o 
  -8   4   1       74.64       75.68      5.44 o 
  -7   4   1       12.08       11.90      3.96 o 
  -6   4   1      103.81      101.29      4.54 o 
  -5   4   1     1097.96     1192.71     17.64 o 
  -4   4   1      168.29      148.36      3.94 o 
  -3   4   1      229.46      229.44      6.76 o 
  -2   4   1     7475.09     7110.54     86.04 o 
  -1   4   1     6452.74     5971.68     31.39 o 
   0   4   1    11601.25    10443.71     91.96 o 
   1   4   1     5593.55     5550.29     34.77 o 
   2   4   1    12221.22    11230.41     60.74 o 
   3   4   1     1233.72     1204.92     13.27 o 
   4   4   1     1860.40     1895.77      8.45 o 
   5   4   1      613.91      667.66     10.03 o 
   6   4   1      306.40      323.36      4.69 o 
   7   4   1      101.00       96.96      7.30 o 
   8   4   1       82.24       80.52      7.57 o 
   9   4   1       81.57       92.16      8.43 o 
  10   4   1       27.92       19.80      7.26 o 
  11   4   1        4.90        5.46      6.77 o 
  12   4   1       46.18       50.65      6.76 o 
 -13   5   1        0.86        7.10     11.41 o 
 -12   5   1        0.52        2.23     10.02 o 
 -11   5   1        6.78        6.91      5.28 o 
 -10   5   1       44.90       47.00      5.44 o 
  -9   5   1      122.10      116.43      6.51 o 
  -8   5   1      319.96      329.83      7.97 o 
  -7   5   1       29.71       28.57      4.17 o 
  -6   5   1       58.25       48.95      3.98 o 
  -5   5   1      687.73      754.34      9.79 o 
  -4   5   1     1647.37     1626.39     10.81 o 
  -3   5   1      858.34      835.68      7.33 o 
  -2   5   1      551.71      570.50     13.88 o 
  -1   5   1      271.02      285.95      4.33 o 
   0   5   1     5243.66     5094.47     20.08 o 
   1   5   1     2333.98     2359.11     20.85 o 
   2   5   1     4893.51     4885.98     11.28 o 
   3   5   1      671.23      677.15      4.84 o 
   4   5   1      455.51      522.36      5.32 o 
   5   5   1      108.09      103.23      3.77 o 
   6   5   1      132.99      125.70      4.56 o 
   7   5   1      150.22      157.55      4.02 o 
   8   5   1      209.47      189.18      9.80 o 
   9   5   1      209.58      212.68     10.22 o 
  10   5   1       37.40       31.09      5.76 o 
  11   5   1        2.04        2.17      5.57 o 
  12   5   1        4.91        6.42      5.97 o 
 -13   6   1       13.52       21.08     10.97 o 
 -12   6   1       17.75       24.38     10.62 o 
 -11   6   1       11.81        7.16      5.19 o 
 -10   6   1       31.11       30.96      5.32 o 
  -9   6   1        2.77        3.05      4.79 o 
  -8   6   1      332.29      316.03      8.02 o 
  -7   6   1       93.16       80.01      4.95 o 
  -6   6   1       21.69       22.67      3.78 o 
  -5   6   1     1019.19     1002.18      9.81 o 
  -4   6   1      394.21      384.34      6.06 o 
  -3   6   1      467.64      485.40      6.06 o 
  -2   6   1     2310.26     2229.83     28.57 o 
  -1   6   1      224.00      237.85      4.34 o 
   0   6   1      412.17      386.53      3.27 o 
   1   6   1     1095.72     1069.90      6.56 o 
   2   6   1     3966.40     3963.05     35.66 o 
   3   6   1     1652.03     1696.32      7.77 o 
   4   6   1     1333.17     1323.15      8.07 o 
   5   6   1      185.73      188.50      6.75 o 
   6   6   1      235.42      230.83      4.57 o 
   7   6   1      409.76      409.67      5.79 o 
   8   6   1       62.22       68.99      6.15 o 
   9   6   1       23.51       29.86      5.59 o 
  10   6   1        6.87        5.04      5.27 o 
  11   6   1       13.01        8.89      5.73 o 
  12   6   1       21.51       29.24      6.43 o 
 -13   7   1        4.49        4.93     10.31 o 
 -12   7   1        8.88       13.85     10.20 o 
 -11   7   1       17.85        9.18      5.21 o 
 -10   7   1        0.39        1.24      5.08 o 
  -9   7   1        2.59        1.56      4.72 o 
  -8   7   1      219.32      212.68     10.22 o 
  -7   7   1       90.86       92.95      5.38 o 
  -6   7   1       81.62       94.87      4.80 o 
  -5   7   1       90.98       74.34      4.23 o 
  -4   7   1     1062.34     1046.73      9.53 o 
  -3   7   1     1287.58     1387.97     10.23 o 
  -2   7   1      687.42      694.23      6.13 o 
  -1   7   1     2833.41     2833.08     10.31 o 
   0   7   1      200.01      201.87      2.28 o 
   1   7   1      844.49      864.88      8.69 o 
   2   7   1     2640.46     2743.23      9.62 o 
   3   7   1     1221.44     1232.94     10.22 o 
   4   7   1     1225.42     1388.41      9.59 o 
   5   7   1       30.65       40.45      3.12 o 
   6   7   1        3.80        3.65      3.01 o 
   7   7   1       72.67       73.97      3.93 o 
   8   7   1      272.83      277.97      8.31 o 
   9   7   1       29.36       31.38      5.63 o 
  10   7   1        8.84       12.15      5.47 o 
  11   7   1        9.03        8.36      5.52 o 
  12   7   1        0.80        5.58      6.08 o 
 -12   8   1       11.82        9.05      9.87 o 
 -11   8   1       16.98       17.02      5.52 o 
 -10   8   1        5.47       11.43      6.45 o 
  -9   8   1       59.20       55.61      5.69 o 
  -8   8   1      524.00      539.41     11.13 o 
  -7   8   1      161.43      169.60     10.20 o 
  -6   8   1        9.10        8.18      3.96 o 
  -5   8   1       68.90       73.40      4.23 o 
  -4   8   1      150.48      139.51      4.53 o 
  -3   8   1     1330.82     1336.06     10.62 o 
  -2   8   1      642.74      687.11      6.49 o 
  -1   8   1     1138.97     1249.09      8.01 o 
   0   8   1      833.28      828.19      6.22 o 
   1   8   1      220.30      219.07      2.39 o 
   2   8   1     1170.11     1242.44     15.85 o 
   3   8   1     3243.17     3335.31     11.90 o 
   4   8   1        9.21        7.14      2.45 o 
   5   8   1       80.55       75.37      3.18 o 
   6   8   1      168.88      171.49      4.80 o 
   7   8   1      612.58      588.94      7.56 o 
   8   8   1       37.51       38.05      5.62 o 
   9   8   1       56.39       58.50      6.13 o 
  10   8   1        0.35        0.95      5.22 o 
  11   8   1        2.33       -0.55      5.55 o 
  12   8   1       19.56       22.81      6.42 o 
 -12   9   1       36.54       34.97     10.38 o 
 -11   9   1        5.96        0.34      5.22 o 
 -10   9   1       46.43       42.80      5.74 o 
  -9   9   1      211.33      209.97      7.66 o 
  -8   9   1      187.50      187.28      5.80 o 
  -7   9   1      104.88      100.08      6.34 o 
  -6   9   1       93.65       86.84      4.23 o 
  -5   9   1       55.28       46.59      4.10 o 
  -4   9   1      269.27      266.45      5.95 o 
  -3   9   1      429.67      499.35      7.47 o 
  -2   9   1      189.87      189.50      3.98 o 
  -1   9   1      269.47      293.05      3.88 o 
   0   9   1      220.21      226.83      2.80 o 
   1   9   1       73.48       72.23      2.21 o 
   2   9   1     1933.46     2065.07     23.09 o 
   3   9   1      344.98      345.42      4.61 o 
   4   9   1      277.09      269.89      4.39 o 
   5   9   1       16.03       18.03      2.92 o 
   6   9   1      242.77      242.59      5.48 o 
   7   9   1      216.52      214.07      5.58 o 
   8   9   1      188.05      156.19      7.04 o 
   9   9   1       11.86       12.21      6.35 o 
  10   9   1        2.79        3.68      5.39 o 
  11   9   1       13.20       10.11      5.74 o 
  12   9   1        3.13        4.60      6.01 o 
 -12  10   1        1.14       -3.05      9.69 o 
 -11  10   1        4.11        4.92      5.34 o 
 -10  10   1       19.04       21.62      5.49 o 
  -9  10   1      113.24      105.77      6.55 o 
  -8  10   1      407.63      403.85      8.95 o 
  -7  10   1      518.65      506.25     11.67 o 
  -6  10   1       25.60       27.65      3.94 o 
  -5  10   1       42.33       49.12      5.07 o 
  -4  10   1       42.73       51.87      3.64 o 
  -3  10   1      719.95      772.97     14.51 o 
  -2  10   1      594.60      642.54      6.43 o 
  -1  10   1      732.70      852.41      8.73 o 
   0  10   1       69.71       71.26      2.12 o 
   1  10   1      171.98      189.51      2.82 o 
   2  10   1      123.14      141.56      2.71 o 
   3  10   1       66.99       60.95      2.98 o 
   4  10   1      210.29      207.67      4.49 o 
   5  10   1      309.20      292.36      5.00 o 
   6  10   1       46.70       50.89      4.13 o 
   7  10   1      311.07      293.48     11.86 o 
   8  10   1       44.09       45.95      5.50 o 
   9  10   1      111.02       93.74      8.32 o 
  10  10   1        6.84        4.78      5.47 o 
  11  10   1        4.44        6.93      5.74 o 
 -12  11   1        2.62       -3.87      9.65 o 
 -11  11   1        3.11        1.00      5.22 o 
 -10  11   1       21.35       20.66      5.37 o 
  -9  11   1      101.40      110.74      6.59 o 
  -8  11   1       32.80       36.87      4.20 o 
  -7  11   1      123.51      119.21      5.92 o 
  -6  11   1       93.85       98.54      4.67 o 
  -5  11   1       11.89       11.06      3.82 o 
  -4  11   1       63.74       58.12      4.51 o 
  -3  11   1       77.48       74.98      3.66 o 
  -2  11   1      711.60      777.58     14.05 o 
  -1  11   1      160.35      181.61     11.21 o 
   0  11   1      156.79      147.34      2.77 o 
   1  11   1        1.85        3.40      1.69 o 
   2  11   1      583.18      645.67      6.20 o 
   3  11   1      132.24      151.44      3.88 o 
   4  11   1       65.55       61.58      4.89 o 
   5  11   1      124.04      123.00      4.11 o 
   6  11   1       36.01       41.99      4.08 o 
   7  11   1      259.93      253.30     11.21 o 
   8  11   1       36.94       22.83      5.29 o 
   9  11   1        5.17        9.07      5.25 o 
  10  11   1        8.62        9.58      5.49 o 
  11  11   1        5.14        4.25      8.03 o 
 -11  12   1       15.81       14.53      5.47 o 
 -10  12   1        3.64        8.82      5.05 o 
  -9  12   1       69.19       76.32      6.89 o 
  -8  12   1       36.28       38.10      4.30 o 
  -7  12   1       69.13       71.64      4.94 o 
  -6  12   1       99.57      106.27      5.89 o 
  -5  12   1       63.76       75.92      5.86 o 
  -4  12   1      179.99      185.54      5.31 o 
  -3  12   1      117.96      125.92      4.24 o 
  -2  12   1      228.59      219.83      4.90 o 
  -1  12   1       18.29       16.62      4.53 o 
   0  12   1       16.50       18.19      2.50 o 
   1  12   1      183.93      214.78      4.34 o 
   2  12   1      116.02      117.24      3.67 o 
   3  12   1      454.93      478.04      6.02 o 
   4  12   1       49.71       45.06      3.50 o 
   5  12   1      131.63      131.36      4.35 o 
   6  12   1      352.78      352.42      8.43 o 
   7  12   1        7.48        3.54      3.65 o 
   8  12   1       74.68       70.71      5.83 o 
   9  12   1        8.87        9.77      5.12 o 
  10  12   1       14.03       14.49      8.16 o 
  11  12   1        2.16        2.46      7.76 o 
 -11  13   1        8.74        8.13      5.67 o 
 -10  13   1        9.77       14.75      5.29 o 
  -9  13   1       32.52       35.01      5.41 o 
  -8  13   1       54.20       55.14      4.66 o 
  -7  13   1      118.97      107.77      5.26 o 
  -6  13   1       50.80       56.09      4.71 o 
  -5  13   1      278.80      264.57     12.28 o 
  -4  13   1      203.47      210.77      5.72 o 
  -3  13   1        0.18        1.12      3.54 o 
  -2  13   1      346.84      368.68      6.11 o 
  -1  13   1      111.77      123.77      6.85 o 
   0  13   1      291.35      287.57      5.76 o 
   1  13   1       53.96       66.53      3.54 o 
   2  13   1      739.88      779.61      7.47 o 
   3  13   1      362.30      358.08      5.64 o 
   4  13   1      391.54      374.10      6.33 o 
   5  13   1       97.40       88.41      4.17 o 
   6  13   1       27.93       19.86      3.89 o 
   7  13   1       31.02       30.44      4.07 o 
   8  13   1       12.94       12.34      8.34 o 
   9  13   1       21.66       17.98      8.23 o 
  10  13   1        6.13        4.49      8.01 o 
  11  13   1        1.77        3.36      8.30 o 
 -11  14   1       16.56       24.56      8.32 o 
 -10  14   1        2.86        4.65      7.48 o 
  -9  14   1      108.41      107.53      6.77 o 
  -8  14   1        2.01        2.69      4.16 o 
  -7  14   1       16.70       15.12      4.34 o 
  -6  14   1       41.58       47.86      4.54 o 
  -5  14   1      184.85      180.42      7.54 o 
  -4  14   1       76.53       72.41      4.91 o 
  -3  14   1       16.29       18.83      4.91 o 
  -2  14   1      215.88      224.28      5.57 o 
  -1  14   1       99.87       91.74      5.20 o 
   0  14   1       91.49       95.44      4.69 o 
   1  14   1      304.60      313.12      5.54 o 
   2  14   1      120.59      127.84      4.29 o 
   3  14   1       80.17       77.17      5.98 o 
   4  14   1      215.13      203.22      6.26 o 
   5  14   1       28.67       22.47      3.53 o 
   6  14   1       27.82       24.67      6.04 o 
   7  14   1       87.37       71.54      6.53 o 
   8  14   1       72.00       67.89      9.65 o 
   9  14   1       43.62       39.11      9.11 o 
  10  14   1       23.96       31.01      8.80 o 
 -10  15   1       20.08       22.54      8.41 o 
  -9  15   1       77.82       68.91      9.56 o 
  -8  15   1        8.41        8.49      5.72 o 
  -7  15   1      149.19      153.19      6.08 o 
  -6  15   1       96.23      102.17      5.49 o 
  -5  15   1      517.91      496.87     10.35 o 
  -4  15   1      209.77      204.48      9.22 o 
  -3  15   1      554.50      560.73      7.93 o 
  -2  15   1       82.74       88.55      4.84 o 
  -1  15   1      196.69      188.10      6.59 o 
   0  15   1       64.06       62.54      4.64 o 
   1  15   1       43.08       38.46      3.72 o 
   2  15   1        6.28        2.85      3.29 o 
   3  15   1      320.63      292.93      5.84 o 
   4  15   1      219.52      213.06      7.65 o 
   5  15   1       17.76        8.42      6.44 o 
   6  15   1      118.19      107.40      7.29 o 
   7  15   1       15.56       18.40      6.09 o 
   8  15   1      150.07      129.66     11.17 o 
   9  15   1       16.08       11.68      8.80 o 
  10  15   1       36.37       38.93      9.31 o 
 -10  16   1        6.14        7.08      8.19 o 
  -9  16   1       56.37       70.77      9.40 o 
  -8  16   1        1.42        4.85      5.92 o 
  -7  16   1        8.45       14.97      6.33 o 
  -6  16   1      107.48      114.01      8.73 o 
  -5  16   1       87.92       87.78      5.55 o 
  -4  16   1       17.87       27.25      4.73 o 
  -3  16   1      345.06      356.18     10.10 o 
  -2  16   1      164.28      157.79      5.72 o 
  -1  16   1      152.94      158.07      6.63 o 
   0  16   1     1453.47     1455.74     27.83 o 
   1  16   1       59.32       72.26      6.66 o 
   2  16   1      132.84      127.24      7.36 o 
   3  16   1      106.62       94.68      6.61 o 
   4  16   1       73.78       83.19      6.41 o 
   5  16   1      526.20      489.07      9.74 o 
   6  16   1        4.16       10.02      6.42 o 
   7  16   1        9.32        4.83      6.03 o 
   8  16   1       12.09       11.68      8.47 o 
   9  16   1        6.89       10.82      8.92 o 
  -9  17   1       12.35        5.62      8.25 o 
  -8  17   1       14.84       10.84      8.43 o 
  -7  17   1      148.58      146.20      8.27 o 
  -6  17   1       23.89       20.04      6.85 o 
  -5  17   1      311.48      297.05     18.63 o 
  -4  17   1      120.89      122.01     10.04 o 
  -3  17   1       81.97       84.95      4.93 o 
  -2  17   1       87.74       93.16      5.13 o 
  -1  17   1      399.01      388.88      7.55 o 
   0  17   1      107.04      108.62      7.33 o 
   1  17   1       36.06       32.17      6.23 o 
   2  17   1       34.18       22.45      6.04 o 
   3  17   1       20.40       15.77      5.68 o 
   4  17   1      111.92       88.34      6.55 o 
   5  17   1      245.28      226.11      7.88 o 
   6  17   1      219.08      207.82      9.37 o 
   7  17   1        0.24        2.27      6.05 o 
   8  17   1       72.84       88.42     10.91 o 
   9  17   1        4.51        9.95      9.36 o 
  -9  18   1        0.96       -4.16      8.56 o 
  -8  18   1        3.07        1.95      8.30 o 
  -7  18   1        0.72        1.94      6.24 o 
  -6  18   1       30.37       33.20      7.21 o 
  -5  18   1      110.10       99.80      8.11 o 
  -4  18   1      263.82      282.07     13.05 o 
  -3  18   1      184.73      170.21      9.34 o 
  -2  18   1      133.37      134.34      7.46 o 
  -1  18   1      155.56      175.26      5.42 o 
   0  18   1        9.77       14.45      6.14 o 
   1  18   1       12.03       10.45      5.92 o 
   2  18   1      106.87       98.92      7.18 o 
   3  18   1       74.75       70.85      6.48 o 
   4  18   1       16.94       15.76      5.76 o 
   5  18   1       94.42       90.30      6.62 o 
   6  18   1      144.50      147.81      8.75 o 
   7  18   1       38.80       44.35      7.13 o 
   8  18   1        6.47        6.68      8.98 o 
  -8  19   1        9.28        8.92      8.96 o 
  -7  19   1        2.36        1.49      6.55 o 
  -6  19   1        2.16        2.93      6.62 o 
  -5  19   1       17.08       17.29      7.08 o 
  -4  19   1      105.93      103.43      8.76 o 
  -3  19   1        6.01        9.76      7.29 o 
  -2  19   1       29.07       30.34      6.53 o 
  -1  19   1       12.08       13.99      5.08 o 
   0  19   1       15.50       14.41      6.28 o 
   1  19   1       60.11       52.70      6.59 o 
   2  19   1       32.99       33.49      6.34 o 
   3  19   1        2.53       -0.76      5.95 o 
   4  19   1       12.59       11.35      5.92 o 
   5  19   1       11.69       13.07      6.98 o 
   6  19   1       34.43       33.37      6.98 o 
   7  19   1       27.23       21.04      9.07 o 
   8  19   1       35.31       38.58     10.44 o 
  -7  20   1        3.18        5.52      6.86 o 
  -6  20   1       24.46       19.52      9.67 o 
  -5  20   1        9.05       11.74      7.26 o 
  -4  20   1       78.56       82.00      9.05 o 
  -3  20   1       24.10       22.44      7.80 o 
  -2  20   1       51.56       41.76      6.63 o 
  -1  20   1       20.89       17.68      5.40 o 
   0  20   1       19.11       18.92      6.56 o 
   1  20   1       22.35       12.64      6.40 o 
   2  20   1       14.49       15.49      6.35 o 
   3  20   1        9.41        3.39      6.10 o 
   4  20   1        5.38       -0.60      5.88 o 
   5  20   1        7.68        7.79      7.00 o 
   6  20   1       27.46       13.70      7.10 o 
   7  20   1       11.35       18.58      9.98 o 
  -7  21   1        7.53       11.77      7.22 o 
  -6  21   1       24.03       21.75      7.67 o 
  -5  21   1        3.88        1.44      7.44 o 
  -4  21   1       28.35       32.18      7.97 o 
  -3  21   1       29.23       28.22      8.17 o 
  -2  21   1       91.29      108.19      7.53 o 
  -1  21   1      109.18      115.47      6.69 o 
   0  21   1       13.73       17.00      5.64 o 
   1  21   1       37.64       38.15      6.79 o 
   2  21   1       37.14       29.06      6.72 o 
   3  21   1        9.00        4.79      6.31 o 
   4  21   1       14.90       10.59      6.28 o 
   5  21   1       34.81       28.40      7.78 o 
   6  21   1        3.55        2.70      7.03 o 
  -6  22   1        8.76        6.84      7.63 o 
  -5  22   1       46.27       45.61      8.33 o 
  -4  22   1       56.55       41.92      8.16 o 
  -3  22   1       44.26       56.96      8.66 o 
  -2  22   1        0.42        1.91      6.37 o 
  -1  22   1        3.51        3.43      5.61 o 
   0  22   1       11.77        3.81      6.84 o 
   1  22   1       58.70       58.36      7.19 o 
   2  22   1       54.98       54.72      7.25 o 
   3  22   1       12.59        6.72      6.39 o 
   4  22   1        5.01        6.52      6.35 o 
   5  22   1        2.45       -0.37      7.59 o 
  -4  23   1        2.84        2.00      8.02 o 
  -3  23   1       31.18       42.77      8.95 o 
  -2  23   1        1.60        6.91      6.59 o 
  -1  23   1       12.22       11.56      8.37 o 
   0  23   1        7.90        3.38      5.92 o 
   1  23   1       23.83       38.82      7.42 o 
   2  23   1       20.25       14.65      6.80 o 
   3  23   1        6.23        5.50      6.77 o 
   4  23   1        9.83       -2.51      8.16 o 
  -2  24   1       23.76       27.22      7.22 o 
  -1  24   1        1.82        1.74      6.69 o 
   0  24   1        5.52        4.47      6.77 o 
   1  24   1       24.90       35.59      7.19 o 
   2  24   1       24.95       10.92      9.10 o 
 -13   0   2        9.30       13.32     10.55 o 
 -12   0   2       72.15       86.78     12.50 o 
 -11   0   2       81.52       67.91      6.92 o 
 -10   0   2      195.46      222.32      9.16 o 
  -9   0   2      701.59      691.75     12.96 o 
  -8   0   2        5.58        7.23      3.92 o 
  -7   0   2      106.65      101.12      5.04 o 
  -6   0   2      622.60      657.13      9.20 o 
  -5   0   2       11.87        8.42      1.74 o 
  -4   0   2        2.22       -0.28      1.27 o 
  -3   0   2     7622.85     6958.77     33.14 o 
  -2   0   2      184.80      218.95      3.25 o 
  -1   0   2     2867.39     2711.61     89.06 o 
   0   0   2      675.30      656.71     10.84 o 
   1   0   2       35.79       35.58      1.81 o 
   2   0   2     2178.05     2107.45     14.60 o 
   3   0   2      306.59      309.00      7.01 o 
   4   0   2      825.07      822.42     11.97 o 
   5   0   2      616.55      678.96     12.01 o 
   6   0   2       43.72       36.06      5.40 o 
   7   0   2      251.39      252.81      9.67 o 
   8   0   2       39.06       34.16      7.01 o 
   9   0   2        4.99        5.11      6.79 o 
  10   0   2        1.69       -1.15      7.39 o 
  11   0   2        0.59       -0.84      7.28 o 
  12   0   2        0.14        1.61      7.52 o 
 -13   1   2       55.01       69.30      8.56 o 
 -12   1   2      103.83      122.16     12.72 o 
 -11   1   2       92.62       88.77      6.94 o 
 -10   1   2       92.42       98.88      5.15 o 
  -9   1   2      257.46      254.18      6.32 o 
  -8   1   2       42.88       38.02      3.35 o 
  -7   1   2      410.21      419.80      6.05 o 
  -6   1   2     1824.67     1930.89     16.74 o 
  -5   1   2     1710.95     1848.22     15.75 o 
  -4   1   2     2304.26     2357.80     19.72 o 
  -3   1   2     2486.30     2420.79     17.00 o 
  -2   1   2     3476.90     3200.28     33.47 o 
  -1   1   2     4926.64     4655.50     22.41 o 
   0   1   2     9373.34     8524.65     48.22 o 
   1   1   2     3877.26     3631.40     10.19 o 
   2   1   2     2425.47     2252.01     10.77 o 
   3   1   2      205.97      220.55      9.22 o 
   4   1   2     1506.80     1574.97     48.57 o 
   5   1   2      671.25      689.18      8.60 o 
   6   1   2      214.18      214.71      5.90 o 
   7   1   2       59.27       52.13      4.62 o 
   8   1   2      227.29      201.06      6.96 o 
   9   1   2       75.83       63.81      5.72 o 
  10   1   2       30.61       29.67      5.51 o 
  11   1   2       19.45       22.00      5.66 o 
  12   1   2       10.52       16.11      5.51 o 
 -13   2   2       27.61       38.47     11.88 o 
 -12   2   2       61.61       61.01     11.28 o 
 -11   2   2        0.36        3.60      4.85 o 
 -10   2   2       95.82       98.11      6.22 o 
  -9   2   2       73.17       64.49      5.48 o 
  -8   2   2      185.75      184.46      5.90 o 
  -7   2   2      196.18      207.74      5.47 o 
  -6   2   2      320.31      346.22      5.94 o 
  -5   2   2     1023.77     1075.24      6.55 o 
  -4   2   2        4.93        6.21      1.15 o 
  -3   2   2      565.86      567.10      6.10 o 
  -2   2   2     4960.68     4597.15     20.16 o 
  -1   2   2     1970.57     1887.21     10.79 o 
   0   2   2      597.49      601.06      5.10 o 
   1   2   2       91.55      103.99      1.84 o 
   2   2   2      262.47      246.35      2.97 o 
   3   2   2     1167.18     1156.85      7.64 o 
   4   2   2     1648.84     1633.13     27.68 o 
   5   2   2      184.53      190.65      8.03 o 
   6   2   2       16.41       16.14      3.67 o 
   7   2   2        6.20       -0.31      3.89 o 
   8   2   2       15.45       11.83      4.52 o 
   9   2   2       10.63        7.60      4.90 o 
  10   2   2      160.92      171.22      7.62 o 
  11   2   2        4.45        1.19      4.99 o 
  12   2   2       10.00       22.14      8.30 o 
 -13   3   2       30.23       34.84     11.22 o 
 -12   3   2       55.11       67.85     11.84 o 
 -11   3   2        1.09        1.06      5.11 o 
 -10   3   2       55.60       46.44      5.33 o 
  -9   3   2      254.82      254.69      7.36 o 
  -8   3   2       42.58       47.41      4.48 o 
  -7   3   2      392.43      383.08     14.36 o 
  -6   3   2       35.52       39.98      3.31 o 
  -5   3   2       73.96       74.35      3.46 o 
  -4   3   2     1032.10     1030.29     10.06 o 
  -3   3   2     2355.36     2424.04     28.51 o 
  -2   3   2     2151.43     2060.68     44.97 o 
  -1   3   2     6528.43     6071.70     63.98 o 
   0   3   2      166.10      160.21      6.21 o 
   1   3   2     9742.28     9486.72     60.59 o 
   2   3   2      248.70      243.20      3.97 o 
   3   3   2      758.55      762.24      8.33 o 
   4   3   2      174.18      194.33      3.55 o 
   5   3   2       37.87       34.38      3.65 o 
   6   3   2      330.41      372.59      7.41 o 
   7   3   2       47.65       49.94      4.71 o 
   8   3   2       39.78       32.66      5.06 o 
   9   3   2      136.76      130.81      6.76 o 
  10   3   2       13.04       22.81      7.54 o 
  11   3   2        0.78        0.80      7.17 o 
  12   3   2        2.85        8.47      7.76 o 
 -13   4   2        0.73        3.03     11.19 o 
 -12   4   2        4.33        0.11      9.89 o 
 -11   4   2       92.02       88.27      6.41 o 
 -10   4   2        4.66        2.27      4.81 o 
  -9   4   2      186.94      183.44      6.91 o 
  -8   4   2       15.18       14.10      4.15 o 
  -7   4   2        6.32        3.36      3.50 o 
  -6   4   2        1.29        2.94      3.16 o 
  -5   4   2      531.07      585.09     16.46 o 
  -4   4   2        7.65        7.93      2.40 o 
  -3   4   2     1496.58     1460.79      8.93 o 
  -2   4   2     4556.47     4216.15     21.02 o 
  -1   4   2     7072.35     6782.10     32.96 o 
   0   4   2     1528.67     1568.80     11.42 o 
   1   4   2     4600.46     4394.19     37.05 o 
   2   4   2      509.19      522.60      5.84 o 
   3   4   2      681.21      721.72     11.17 o 
   4   4   2     2992.09     3137.26     51.96 o 
   5   4   2      606.72      602.46     12.12 o 
   6   4   2       45.65       46.26      6.15 o 
   7   4   2      339.67      330.70     11.19 o 
   8   4   2        1.28       -3.21      6.50 o 
   9   4   2      107.21      121.01      9.20 o 
  10   4   2       99.54      105.23      9.56 o 
  11   4   2        6.96        5.64      7.43 o 
  12   4   2        0.77        1.08      7.96 o 
 -13   5   2       24.77       34.80     11.88 o 
 -12   5   2       51.09       48.36     11.17 o 
 -11   5   2       35.12       36.39      6.11 o 
 -10   5   2      170.36      150.40      6.71 o 
  -9   5   2       14.73       19.85      5.09 o 
  -8   5   2       37.25       44.68      5.62 o 
  -7   5   2       90.27       80.24      4.61 o 
  -6   5   2      191.55      210.19      5.42 o 
  -5   5   2      310.28      331.19      9.11 o 
  -4   5   2      892.34      953.42      8.38 o 
  -3   5   2      864.55      874.14     37.86 o 
  -2   5   2     5913.50     5726.85     25.55 o 
  -1   5   2      451.66      411.12      5.11 o 
   0   5   2     1976.47     1988.81     25.95 o 
   1   5   2     7447.10     7187.46     30.33 o 
   2   5   2     1134.26     1170.02     13.36 o 
   3   5   2      816.97      847.60      8.90 o 
   4   5   2      240.02      232.52      5.26 o 
   5   5   2      634.61      636.72      7.68 o 
   6   5   2      127.63      124.21      7.61 o 
   7   5   2      108.68      110.79      8.49 o 
   8   5   2       10.51        1.28      7.01 o 
   9   5   2       52.00       53.87      7.90 o 
  10   5   2       15.73       12.76      7.21 o 
  11   5   2        6.76        9.82      7.59 o 
  12   5   2        4.67        9.68      6.34 o 
 -13   6   2        9.23        7.26     10.68 o 
 -12   6   2        9.00        7.74     10.26 o 
 -11   6   2       37.61       38.74      5.42 o 
 -10   6   2        1.33        2.51      4.88 o 
  -9   6   2      139.67      131.54      6.45 o 
  -8   6   2      500.87      483.86     24.67 o 
  -7   6   2      347.25      328.18      8.58 o 
  -6   6   2        4.53        5.59      3.40 o 
  -5   6   2       47.65       69.91      3.85 o 
  -4   6   2      436.23      458.16      6.42 o 
  -3   6   2     1865.05     1926.38     32.15 o 
  -2   6   2     2494.34     2522.52     17.81 o 
  -1   6   2     2221.33     2241.84     13.30 o 
   0   6   2      174.23      187.60      6.43 o 
   1   6   2     1134.71     1185.03      7.32 o 
   2   6   2     2947.42     2827.92     21.69 o 
   3   6   2     1083.69     1113.04      7.80 o 
   4   6   2     1178.89     1193.38      8.42 o 
   5   6   2      835.50      846.79     22.92 o 
   6   6   2       61.78       62.83      7.17 o 
   7   6   2      410.55      420.95     12.76 o 
   8   6   2      198.67      206.22     10.57 o 
   9   6   2       49.40       52.41      8.34 o 
  10   6   2       28.80       26.11      5.88 o 
  11   6   2       39.55       33.91      6.29 o 
  12   6   2       18.05       19.66      6.55 o 
 -13   7   2        3.86       15.04     11.37 o 
 -12   7   2       14.48       10.68     10.11 o 
 -11   7   2        1.13       -0.08      5.09 o 
 -10   7   2       38.80       33.54      5.50 o 
  -9   7   2      124.82      130.16      6.35 o 
  -8   7   2      144.31      141.66      6.30 o 
  -7   7   2       10.19        4.58      4.14 o 
  -6   7   2       69.31       70.71      4.40 o 
  -5   7   2      292.50      298.74     10.72 o 
  -4   7   2       64.30       55.81      3.64 o 
  -3   7   2     1861.06     1892.62     12.53 o 
  -2   7   2      657.30      659.38      9.98 o 
  -1   7   2      408.39      400.92      6.97 o 
   0   7   2      221.00      231.81      4.82 o 
   1   7   2       60.89       54.58      1.59 o 
   2   7   2     2490.72     2647.47     15.30 o 
   3   7   2      252.33      246.77      3.71 o 
   4   7   2     1012.02     1009.46      6.92 o 
   5   7   2      188.52      203.22      4.66 o 
   6   7   2       80.48       77.23      5.12 o 
   7   7   2     1310.03     1299.03     14.31 o 
   8   7   2       63.99       67.52      6.06 o 
   9   7   2        9.16        9.14      5.65 o 
  10   7   2       12.77       15.83      5.65 o 
  11   7   2        9.59        3.99      5.98 o 
  12   7   2       29.90       34.12      6.93 o 
 -13   8   2       39.33       49.33     11.61 o 
 -12   8   2        8.54        9.82      9.71 o 
 -11   8   2        5.86        9.95      5.22 o 
 -10   8   2        5.37        7.02      4.84 o 
  -9   8   2       12.50        8.90      4.71 o 
  -8   8   2     1277.21     1261.40     27.84 o 
  -7   8   2      100.31      109.32      5.59 o 
  -6   8   2       52.81       53.15      4.24 o 
  -5   8   2      257.49      259.40      6.05 o 
  -4   8   2      909.26      994.46      9.92 o 
  -3   8   2      466.72      538.87      8.19 o 
  -2   8   2      551.52      554.75      9.82 o 
  -1   8   2      169.59      193.22      7.16 o 
   0   8   2     1317.35     1301.39      8.94 o 
   1   8   2      754.34      728.54      4.64 o 
   2   8   2      489.71      496.45      4.64 o 
   3   8   2     1337.71     1410.92     12.34 o 
   4   8   2        6.08       10.03      2.45 o 
   5   8   2      612.34      596.56      6.55 o 
   6   8   2      104.24      112.15      5.63 o 
   7   8   2       46.10       56.54      9.38 o 
   8   8   2       42.18       47.91      5.74 o 
   9   8   2       97.66       98.50      6.75 o 
  10   8   2       26.06       35.36      6.05 o 
  11   8   2       13.02       13.97      5.90 o 
 -12   9   2       31.10       30.77     10.24 o 
 -11   9   2       18.11       21.41      5.38 o 
 -10   9   2       65.91       60.14      6.87 o 
  -9   9   2       53.06       45.30      5.88 o 
  -8   9   2       76.54       76.25      6.13 o 
  -7   9   2      180.42      184.58      6.41 o 
  -6   9   2      165.15      165.34      5.78 o 
  -5   9   2      315.82      323.42      6.84 o 
  -4   9   2      100.96      100.75      4.61 o 
  -3   9   2     1097.22     1164.21     20.82 o 
  -2   9   2      617.36      644.55      6.83 o 
  -1   9   2       70.43       66.43      4.43 o 
   0   9   2      259.27      266.79      3.10 o 
   1   9   2      187.73      189.15      2.16 o 
   2   9   2     1347.09     1473.84     21.60 o 
   3   9   2      133.69      144.22      4.36 o 
   4   9   2      867.42      825.39      6.93 o 
   5   9   2       77.69       74.03      3.34 o 
   6   9   2      195.58      189.28     11.58 o 
   7   9   2      220.42      214.53      7.41 o 
   8   9   2      143.10      136.16     10.01 o 
   9   9   2      124.38      115.30      7.22 o 
  10   9   2       16.82       22.47      5.84 o 
  11   9   2        6.41        3.94      5.86 o 
 -12  10   2        7.27        3.21      9.95 o 
 -11  10   2       10.71       11.70      5.35 o 
 -10  10   2      127.27      126.19      7.09 o 
  -9  10   2       20.20       14.72      5.04 o 
  -8  10   2      259.30      240.05      9.59 o 
  -7  10   2      348.61      365.54      8.40 o 
  -6  10   2        9.64       13.67      4.15 o 
  -5  10   2      126.03      104.39      5.24 o 
  -4  10   2      393.47      389.66      7.28 o 
  -3  10   2      828.81      850.47      9.73 o 
  -2  10   2      505.63      547.62     10.66 o 
  -1  10   2       61.90       55.27      2.66 o 
   0  10   2      131.82      129.46      2.53 o 
   1  10   2      388.37      382.75      3.08 o 
   2  10   2      533.86      551.87      7.54 o 
   3  10   2      447.01      440.13      5.89 o 
   4  10   2      234.23      232.88      4.34 o 
   5  10   2       20.24       14.58      3.01 o 
   6  10   2      133.02      131.97      4.28 o 
   7  10   2      234.13      235.10      7.75 o 
   8  10   2        7.18       11.16      5.17 o 
   9  10   2        3.95        4.90      5.37 o 
  10  10   2        6.57       -0.01      5.44 o 
  11  10   2       30.46       37.74      9.07 o 
 -12  11   2        3.77       11.39      8.94 o 
 -11  11   2        1.81        0.94      4.93 o 
 -10  11   2        9.53        9.42      4.98 o 
  -9  11   2       41.80       38.81      5.64 o 
  -8  11   2      122.95      132.22      5.39 o 
  -7  11   2        0.47       -0.92      4.49 o 
  -6  11   2      597.50      559.31     16.54 o 
  -5  11   2       36.14       28.69      4.53 o 
  -4  11   2      340.06      379.08      7.55 o 
  -3  11   2      209.20      212.95      7.64 o 
  -2  11   2        7.73        7.52      4.62 o 
  -1  11   2      513.21      548.97      5.35 o 
   0  11   2      727.65      811.82      9.11 o 
   1  11   2      445.98      470.38      5.57 o 
   2  11   2      118.81      105.84      3.13 o 
   3  11   2      574.12      607.08      6.12 o 
   4  11   2      149.96      132.12      3.86 o 
   5  11   2       68.01       64.51      3.57 o 
   6  11   2      144.06      145.51      4.53 o 
   7  11   2      380.21      368.27      8.62 o 
   8  11   2       49.47       49.16      5.65 o 
   9  11   2       27.18       21.88      5.44 o 
  10  11   2       21.03       23.94      8.56 o 
  11  11   2        3.80        0.60      8.21 o 
 -12  12   2        3.49        8.89      8.72 o 
 -11  12   2        1.12        3.41      5.14 o 
 -10  12   2       35.33       28.18      5.43 o 
  -9  12   2       29.21       25.15      5.13 o 
  -8  12   2      239.63      214.44      6.18 o 
  -7  12   2       76.41       73.35      6.50 o 
  -6  12   2       43.48       50.22      4.78 o 
  -5  12   2       92.60       94.24      5.62 o 
  -4  12   2      173.56      179.27      6.15 o 
  -3  12   2      116.56      115.83      5.46 o 
  -2  12   2       50.55       58.03      5.71 o 
  -1  12   2       43.48       43.09      3.09 o 
   0  12   2      476.23      494.72      6.32 o 
   1  12   2      474.99      461.25      3.82 o 
   2  12   2       21.95       22.22      3.30 o 
   3  12   2       96.25      102.82      4.17 o 
   4  12   2      311.72      300.56      5.19 o 
   5  12   2      212.18      202.25      6.24 o 
   6  12   2      109.90      102.86      4.25 o 
   7  12   2        0.77       -2.60      4.68 o 
   8  12   2       52.65       41.94      9.05 o 
   9  12   2       31.19       36.30      8.74 o 
  10  12   2        5.87        4.31      8.14 o 
 -11  13   2       23.35       25.21      5.65 o 
 -10  13   2       12.37       10.78      5.05 o 
  -9  13   2       50.05       43.96      5.65 o 
  -8  13   2      117.56      124.89      8.16 o 
  -7  13   2       11.76        9.35      4.09 o 
  -6  13   2      173.31      162.13      6.88 o 
  -5  13   2      124.21      136.24      8.49 o 
  -4  13   2      256.78      252.35      9.75 o 
  -3  13   2       47.63       49.33      4.86 o 
  -2  13   2      183.82      189.56      6.90 o 
  -1  13   2      139.71      155.44      5.60 o 
   0  13   2      152.47      165.79      3.44 o 
   1  13   2      315.43      308.80      6.07 o 
   2  13   2       12.18       14.17      2.55 o 
   3  13   2       50.07       59.08      3.29 o 
   4  13   2      118.31      109.54      4.10 o 
   5  13   2       33.02       31.89      3.48 o 
   6  13   2       64.07       52.10      4.87 o 
   7  13   2        6.52        2.46      7.96 o 
   8  13   2       15.25        6.28      8.19 o 
   9  13   2        8.76       12.43      8.01 o 
  10  13   2        5.26        4.40      8.05 o 
 -11  14   2       10.06       18.23      8.23 o 
 -10  14   2       19.93       27.29      5.69 o 
  -9  14   2        0.99        3.95      5.16 o 
  -8  14   2       21.91       21.23      4.58 o 
  -7  14   2       94.03       90.74      5.25 o 
  -6  14   2       33.61       35.17      4.82 o 
  -5  14   2       57.26       51.70      6.32 o 
  -4  14   2       52.43       56.25      4.92 o 
  -3  14   2        0.63        0.02      4.09 o 
  -2  14   2      250.86      258.08      7.99 o 
  -1  14   2      519.03      517.18      7.65 o 
   0  14   2      203.28      223.84      5.87 o 
   1  14   2      360.06      367.23      5.35 o 
   2  14   2       71.94       63.39      3.43 o 
   3  14   2       48.33       53.73      5.75 o 
   4  14   2       64.96       60.72      5.56 o 
   5  14   2      142.95      141.64      6.21 o 
   6  14   2       85.92       77.88      5.33 o 
   7  14   2        1.26       -0.77      8.25 o 
   8  14   2        0.32       -4.34      8.47 o 
   9  14   2       19.80       17.43      8.56 o 
  10  14   2        2.13       -0.07      8.69 o 
 -10  15   2        8.95        9.16      7.76 o 
  -9  15   2       32.43       38.79      5.80 o 
  -8  15   2       37.09       35.69      4.88 o 
  -7  15   2      137.93      154.05      8.21 o 
  -6  15   2      137.39      118.66      6.23 o 
  -5  15   2      209.25      208.17      6.92 o 
  -4  15   2      285.02      292.48      7.27 o 
  -3  15   2      230.30      224.88      9.22 o 
  -2  15   2      325.46      318.17      9.05 o 
  -1  15   2       94.64       94.90      6.45 o 
   0  15   2      873.53      840.74     11.26 o 
   1  15   2       89.37      102.02      6.60 o 
   2  15   2        9.42        3.62      5.60 o 
   3  15   2       50.17       38.46      5.81 o 
   4  15   2      296.90      266.60      7.74 o 
   5  15   2       38.17       29.50      5.10 o 
   6  15   2        5.11        6.19      4.85 o 
   7  15   2        7.29        0.09      8.54 o 
   8  15   2        9.43        9.40      9.03 o 
   9  15   2        6.06        8.52      8.63 o 
 -10  16   2       22.05       28.74      8.45 o 
  -9  16   2        0.63        1.04      7.54 o 
  -8  16   2       35.87       38.83      6.56 o 
  -7  16   2      176.83      173.87      6.50 o 
  -6  16   2      316.36      277.34      7.63 o 
  -5  16   2       17.29       17.80      4.77 o 
  -4  16   2       48.78       52.68      5.12 o 
  -3  16   2       19.62       25.43      6.31 o 
  -2  16   2      185.82      188.80      6.81 o 
  -1  16   2      429.38      407.94      7.69 o 
   0  16   2      146.34      151.37      5.98 o 
   1  16   2      253.84      240.87      8.21 o 
   2  16   2      124.48      113.43      6.83 o 
   3  16   2        7.64       11.33      5.74 o 
   4  16   2      227.73      217.66      7.75 o 
   5  16   2       38.20       35.95      5.80 o 
   6  16   2       89.50       81.78      6.14 o 
   7  16   2       25.19       22.10      8.94 o 
   8  16   2       63.73       64.04     10.29 o 
   9  16   2       17.41       17.21      9.42 o 
 -10  17   2       38.89       53.31      9.42 o 
  -9  17   2        4.20       -0.58      7.76 o 
  -8  17   2       33.57       26.41      6.19 o 
  -7  17   2       16.53       13.37      6.40 o 
  -6  17   2       25.03       14.60      8.73 o 
  -5  17   2       59.13       57.38      7.63 o 
  -4  17   2        7.39        9.33      4.69 o 
  -3  17   2      112.61      117.39      6.01 o 
  -2  17   2      118.04       98.82      5.87 o 
  -1  17   2      192.52      212.10      6.52 o 
   0  17   2      236.23      237.09      6.68 o 
   1  17   2      110.15      118.55     10.98 o 
   2  17   2       20.17       18.33      5.85 o 
   3  17   2        8.32        2.86      5.46 o 
   4  17   2       49.99       42.17      5.85 o 
   5  17   2       20.96       22.41      5.64 o 
   6  17   2       17.00       17.30      8.61 o 
   7  17   2       22.99       21.81      9.42 o 
   8  17   2       22.92       24.07      9.49 o 
  -9  18   2        6.27        5.97      8.07 o 
  -8  18   2        0.01        1.93      6.18 o 
  -7  18   2       11.28        9.92      6.45 o 
  -6  18   2       63.21       65.87     11.12 o 
  -5  18   2      173.97      180.80     22.25 o 
  -4  18   2      269.52      290.29     10.69 o 
  -3  18   2       41.17       31.97      5.19 o 
  -2  18   2       16.06       19.47      4.49 o 
  -1  18   2      153.32      168.36      6.72 o 
   0  18   2       23.81       19.99      5.95 o 
   1  18   2      158.18      158.29      7.74 o 
   2  18   2       17.84       18.82      5.96 o 
   3  18   2       58.69       50.48      6.18 o 
   4  18   2        1.18       -3.52      5.68 o 
   5  18   2       25.61       18.64      5.63 o 
   6  18   2        9.82       13.12      9.05 o 
   7  18   2        7.24        9.18      8.67 o 
   8  18   2        2.18        3.07      9.05 o 
  -8  19   2       14.40       21.08      6.96 o 
  -7  19   2        9.01       14.35      6.73 o 
  -6  19   2        2.72        2.11      6.80 o 
  -5  19   2       34.51       36.93      7.58 o 
  -4  19   2       84.31       89.18      8.67 o 
  -3  19   2       16.13       14.50      7.45 o 
  -2  19   2       93.47      103.14      6.96 o 
  -1  19   2       30.66       30.39      5.71 o 
   0  19   2        4.90        5.67      6.81 o 
   1  19   2       38.56       38.91      6.44 o 
   2  19   2       12.20       10.77      5.97 o 
   3  19   2        0.99       -5.80      5.80 o 
   4  19   2       33.88       26.06      5.90 o 
   5  19   2       19.77       15.38      6.70 o 
   6  19   2       49.49       56.68     10.13 o 
   7  19   2        0.42       -0.53      8.92 o 
  -8  20   2        6.83        8.38      6.82 o 
  -7  20   2       14.80       18.35      6.78 o 
  -6  20   2        6.73       12.10      6.92 o 
  -5  20   2       10.25        8.16      6.91 o 
  -4  20   2      169.02      163.64     14.00 o 
  -3  20   2       44.23       38.09      8.07 o 
  -2  20   2      123.36      117.67      7.33 o 
  -1  20   2        8.74       11.94      5.99 o 
   0  20   2       65.57       76.61      8.31 o 
   1  20   2        9.26        7.01      6.31 o 
   2  20   2       41.73       34.58      6.36 o 
   3  20   2        2.65       -1.00      6.06 o 
   4  20   2       13.34       12.27      7.30 o 
   5  20   2       29.68       22.40      7.05 o 
   6  20   2        6.13        2.34      9.58 o 
   7  20   2       23.53       31.21     10.40 o 
  -7  21   2        1.52       -0.50      7.05 o 
  -6  21   2       57.21       67.45      8.35 o 
  -5  21   2       23.26       26.39      7.73 o 
  -4  21   2       64.09       55.50      8.57 o 
  -3  21   2        4.00        7.10      6.11 o 
  -2  21   2      101.98      104.41      7.35 o 
  -1  21   2       33.30       34.03      6.40 o 
   0  21   2       11.59       11.36      7.81 o 
   1  21   2       23.74       17.20      7.93 o 
   2  21   2        2.18        4.55      7.57 o 
   3  21   2        6.70        1.32      7.16 o 
   4  21   2        0.69       -6.24      7.30 o 
   5  21   2        0.10       -1.92      7.18 o 
   6  21   2       26.34       25.04     10.00 o 
  -6  22   2       14.70       12.52      7.49 o 
  -5  22   2       16.25       13.37      8.07 o 
  -4  22   2      107.75      117.02     14.00 o 
  -3  22   2       19.11       29.20      6.53 o 
  -2  22   2        8.54       20.33      6.59 o 
  -1  22   2       23.41       34.05      6.63 o 
   0  22   2       12.19       14.49      8.03 o 
   1  22   2       30.19       33.28      8.36 o 
   2  22   2       15.05       12.46      7.68 o 
   3  22   2        0.64       -3.58      7.87 o 
   4  22   2       10.66        2.17      7.86 o 
   5  22   2        2.56        3.14      9.78 o 
  -4  23   2       12.26       17.20      6.57 o 
  -3  23   2        2.36        4.02      6.41 o 
  -2  23   2       13.77       21.51      6.69 o 
  -1  23   2        3.50        5.85      6.44 o 
   0  23   2       14.15       13.60      6.67 o 
   1  23   2       14.25       16.71      8.21 o 
   2  23   2        7.62        4.71      8.28 o 
   3  23   2       30.63       35.29      8.60 o 
  -2  24   2       21.52       17.85      6.76 o 
  -1  24   2       38.17       40.39      7.25 o 
   0  24   2       22.09       25.17      7.10 o 
   1  24   2       18.64       24.59      8.77 o 
 -13   0   3       14.14       13.30     10.57 o 
 -12   0   3        0.27        1.99     10.26 o 
 -11   0   3       94.37      101.25     11.66 o 
 -10   0   3        5.70        2.70      4.21 o 
  -9   0   3       57.28       52.85      7.71 o 
  -8   0   3      400.61      408.62      7.19 o 
  -7   0   3      470.14      543.76     15.06 o 
  -6   0   3        0.03        1.22      1.67 o 
  -5   0   3      709.97      705.98      4.46 o 
  -4   0   3      923.20      862.76      6.83 o 
  -3   0   3      155.41      179.56      5.86 o 
  -2   0   3    16303.28    14612.59     97.13 o 
  -1   0   3     9116.59     8784.03     62.69 o 
   0   0   3    12374.23    11296.91     65.66 o 
   1   0   3     4015.62     3870.50     53.60 o 
   2   0   3      465.67      454.09      8.01 o 
   3   0   3       28.95       25.53      4.29 o 
   4   0   3     1001.24      994.84     13.96 o 
   5   0   3       40.35       41.99      5.80 o 
   6   0   3     1074.28     1130.11     17.52 o 
   7   0   3       36.15       39.27      6.70 o 
   8   0   3      252.26      248.05     10.93 o 
   9   0   3       33.78       27.63      7.50 o 
  10   0   3        0.19       -3.23      7.43 o 
  11   0   3        1.44        0.77      7.63 o 
  12   0   3        1.14        2.74      8.01 o 
 -13   1   3        9.03       12.37      7.40 o 
 -12   1   3       19.56       23.31      7.63 o 
 -11   1   3      225.44      225.04      9.92 o 
 -10   1   3      160.91      155.99      6.31 o 
  -9   1   3      180.03      170.92      4.61 o 
  -8   1   3       53.53       57.38      3.20 o 
  -7   1   3      377.87      396.82      4.87 o 
  -6   1   3      342.12      359.87      2.97 o 
  -5   1   3       88.11      110.72      1.74 o 
  -4   1   3      356.30      359.84      5.15 o 
  -3   1   3      444.79      448.81      8.73 o 
  -2   1   3     3127.56     3099.98     17.09 o 
  -1   1   3     8063.19     7673.32     23.52 o 
   0   1   3    11907.51    10819.66     49.10 o 
   1   1   3     1353.47     1295.63     14.98 o 
   2   1   3      368.64      351.34      5.45 o 
   3   1   3     1111.95     1072.20     24.49 o 
   4   1   3      446.97      433.06      7.26 o 
   5   1   3      731.98      725.60      9.44 o 
   6   1   3       86.16       90.18      5.14 o 
   7   1   3       70.55       62.71      5.12 o 
   8   1   3        8.20        4.81      4.67 o 
   9   1   3      130.51      117.88      7.38 o 
  10   1   3      101.49       91.83      6.79 o 
  11   1   3        2.45        2.54      5.33 o 
  12   1   3        1.55        0.17      5.76 o 
 -13   2   3        8.17       13.59      7.94 o 
 -12   2   3        1.31        8.77      7.32 o 
 -11   2   3       14.24       16.79     10.33 o 
 -10   2   3       33.89       44.74      4.82 o 
  -9   2   3       49.79       53.07      6.08 o 
  -8   2   3      340.90      345.97     10.23 o 
  -7   2   3      313.96      334.97      6.05 o 
  -6   2   3      212.66      210.99      4.51 o 
  -5   2   3      238.00      262.97      8.30 o 
  -4   2   3      808.74      768.01     12.02 o 
  -3   2   3     2158.17     1938.38     25.17 o 
  -2   2   3     1003.33      966.97     14.27 o 
  -1   2   3    14086.85    12975.35     51.11 o 
   0   2   3    24355.74    20710.40    158.04 o 
   1   2   3      306.82      322.28      3.16 o 
   2   2   3     1105.10     1095.31      8.68 o 
   3   2   3     1314.28     1353.77      7.13 o 
   4   2   3      538.25      534.58     10.19 o 
   5   2   3       75.74       91.34      6.80 o 
   6   2   3      381.42      393.70      8.58 o 
   7   2   3        4.07        4.58      4.34 o 
   8   2   3       69.15       66.15      5.75 o 
   9   2   3       73.73       79.52      6.34 o 
  10   2   3        4.39        2.53      5.35 o 
  11   2   3        7.16       11.10      5.64 o 
  12   2   3       11.58       20.84      8.83 o 
 -13   3   3       12.49       19.12      7.88 o 
 -12   3   3       17.92       21.50     10.68 o 
 -11   3   3       41.86       61.48     10.77 o 
 -10   3   3       74.49       77.00      7.31 o 
  -9   3   3      141.09      152.86      6.46 o 
  -8   3   3       16.64       15.37      3.62 o 
  -7   3   3      278.45      299.69      9.70 o 
  -6   3   3      360.71      413.85      6.09 o 
  -5   3   3     2291.32     2428.84     41.82 o 
  -4   3   3       99.00      101.11      2.95 o 
  -3   3   3      658.85      608.59      6.24 o 
  -2   3   3     2151.50     2089.30      7.56 o 
  -1   3   3     1697.25     1659.03     26.64 o 
   0   3   3    22959.20    20407.21     76.82 o 
   1   3   3      773.36      802.26     10.68 o 
   2   3   3      258.18      252.10      4.69 o 
   3   3   3      722.93      755.57      8.12 o 
   4   3   3      183.66      216.15      2.87 o 
   5   3   3      624.71      685.70      8.08 o 
   6   3   3       50.13       48.37      4.69 o 
   7   3   3       97.12       98.88      5.75 o 
   8   3   3       68.99       69.44      5.91 o 
   9   3   3       98.99       93.20      6.62 o 
  10   3   3       71.44       73.75      9.18 o 
  11   3   3       13.30       16.37      8.10 o 
  12   3   3        5.12        5.55      8.25 o 
 -13   4   3        9.46       18.69     10.75 o 
 -12   4   3       22.43       25.71     11.02 o 
 -11   4   3      100.71      103.02     11.55 o 
 -10   4   3      125.21      117.04      6.12 o 
  -9   4   3       42.31       44.78      4.86 o 
  -8   4   3      192.55      188.05     13.73 o 
  -7   4   3       52.38       74.16      4.91 o 
  -6   4   3      258.78      255.09      5.42 o 
  -5   4   3      250.90      278.79      6.70 o 
  -4   4   3      976.63      969.53     19.93 o 
  -3   4   3      226.18      198.43      4.08 o 
  -2   4   3     1106.98     1093.36      8.62 o 
  -1   4   3     4559.35     4323.26     39.76 o 
   0   4   3      117.35      113.32      4.10 o 
   1   4   3       24.40       23.10      3.01 o 
   2   4   3      353.22      378.90      8.02 o 
   3   4   3     1882.42     1932.08     30.04 o 
   4   4   3      395.36      441.49      9.27 o 
   5   4   3       75.50       94.92      3.65 o 
   6   4   3       37.94       31.61      6.33 o 
   7   4   3       92.01       81.12      8.34 o 
   8   4   3       47.39       28.12      7.34 o 
   9   4   3       25.37       35.24      7.90 o 
  10   4   3       21.10       19.49      8.01 o 
  11   4   3        6.68        3.30      7.52 o 
  12   4   3        4.80        4.16      8.30 o 
 -13   5   3       52.11       61.03     11.84 o 
 -12   5   3       55.12       44.07     11.44 o 
 -11   5   3      268.20      270.90     14.67 o 
 -10   5   3       80.62       74.21      7.05 o 
  -9   5   3      189.45      189.48      7.54 o 
  -8   5   3       30.52       24.87      4.56 o 
  -7   5   3       98.56      101.83      4.77 o 
  -6   5   3      238.96      246.90      5.53 o 
  -5   5   3       10.84        8.34      2.69 o 
  -4   5   3       48.39       53.72      3.13 o 
  -3   5   3      423.56      422.10      8.76 o 
  -2   5   3      883.65      869.13     13.37 o 
  -1   5   3      205.33      199.25     15.14 o 
   0   5   3     3065.07     3114.95     14.44 o 
   1   5   3     1079.47     1086.96      9.46 o 
   2   5   3      595.91      571.32     10.35 o 
   3   5   3      232.51      221.90      8.27 o 
   4   5   3      763.92      809.06     22.62 o 
   5   5   3      997.00      986.49      9.53 o 
   6   5   3      206.58      231.59      9.95 o 
   7   5   3      224.07      219.14     10.86 o 
   8   5   3        7.68        2.92      7.19 o 
   9   5   3       91.76       94.24      9.53 o 
  10   5   3      101.69      110.61     10.13 o 
  11   5   3        7.71        7.92      7.92 o 
  12   5   3        7.15       13.69      8.78 o 
 -13   6   3       15.72       11.39     11.04 o 
 -12   6   3       12.17       13.27     10.13 o 
 -11   6   3      105.87       99.39     12.12 o 
 -10   6   3       44.07       45.69      5.43 o 
  -9   6   3      273.26      269.24      7.67 o 
  -8   6   3       62.91       55.03      4.80 o 
  -7   6   3       38.75       43.53      4.38 o 
  -6   6   3      100.09      102.51      4.47 o 
  -5   6   3       89.21      114.71      4.26 o 
  -4   6   3      167.96      185.52      4.67 o 
  -3   6   3      353.16      377.62      8.74 o 
  -2   6   3     3728.68     3760.90     16.61 o 
  -1   6   3      345.95      331.05      5.36 o 
   0   6   3     4109.29     4215.56     17.73 o 
   1   6   3      347.12      371.87     12.14 o 
   2   6   3     1501.33     1598.25     17.08 o 
   3   6   3      761.39      752.38     13.21 o 
   4   6   3     1024.74      995.20     24.69 o 
   5   6   3       61.71       68.63      4.26 o 
   6   6   3      388.31      405.38      7.10 o 
   7   6   3      200.48      229.07     11.33 o 
   8   6   3        5.05        2.96      7.30 o 
   9   6   3       26.02       35.59      8.43 o 
  10   6   3       16.51       20.84      8.25 o 
  11   6   3        0.25       -0.08      5.68 o 
 -13   7   3       34.65       66.03     11.95 o 
 -12   7   3       12.94       13.14     10.24 o 
 -11   7   3       53.00       47.21     10.46 o 
 -10   7   3      385.15      387.86     22.03 o 
  -9   7   3      152.36      166.98     13.75 o 
  -8   7   3      803.52      798.42     21.64 o 
  -7   7   3       42.83       47.15      4.43 o 
  -6   7   3      450.46      476.45      7.68 o 
  -5   7   3     1010.44     1034.36     37.68 o 
  -4   7   3      655.79      686.71     16.28 o 
  -3   7   3      627.98      687.85     11.53 o 
  -2   7   3     1511.05     1518.70     16.10 o 
  -1   7   3      590.34      594.66     13.91 o 
   0   7   3      860.59      883.69     14.98 o 
   1   7   3     2109.07     2147.43     20.17 o 
   2   7   3      731.84      738.90      6.24 o 
   3   7   3      149.88      165.06      3.75 o 
   4   7   3      894.13      919.63     18.70 o 
   5   7   3      377.71      388.44      7.51 o 
   6   7   3       95.61       95.70      8.58 o 
   7   7   3      176.77      186.15     10.82 o 
   8   7   3       96.18       91.61      9.22 o 
   9   7   3      182.38      173.12     11.28 o 
  10   7   3       14.44       11.49      6.99 o 
  11   7   3       21.55       23.71      6.52 o 
 -13   8   3        9.93        2.57     10.82 o 
 -12   8   3       15.39        7.61      9.60 o 
 -11   8   3       16.05       11.72      9.62 o 
 -10   8   3        2.54        3.58      4.91 o 
  -9   8   3       10.25       11.93      4.79 o 
  -8   8   3      317.50      326.16     10.15 o 
  -7   8   3       21.33       27.27      4.24 o 
  -6   8   3       36.08       38.81      4.50 o 
  -5   8   3      277.60      297.85      6.50 o 
  -4   8   3      878.97      922.80     12.31 o 
  -3   8   3      647.01      725.61     12.30 o 
  -2   8   3     1273.07     1317.55     15.68 o 
  -1   8   3      255.33      273.79      3.19 o 
   0   8   3     3190.75     3494.11     30.10 o 
   1   8   3     2080.81     2273.86     29.02 o 
   2   8   3      965.82     1079.32     19.51 o 
   3   8   3      555.05      575.15      5.94 o 
   4   8   3      415.00      428.78      6.31 o 
   5   8   3        6.68        7.57      3.23 o 
   6   8   3      855.19      859.70      8.89 o 
   7   8   3      246.21      232.97     18.76 o 
   8   8   3       77.45       71.97      6.15 o 
   9   8   3        5.39       12.20      5.67 o 
  10   8   3       22.71       18.63      5.96 o 
  11   8   3        5.00       12.44      6.04 o 
 -13   9   3       13.34        6.26     10.73 o 
 -12   9   3        1.69        0.75     10.15 o 
 -11   9   3        1.20       -7.61      9.56 o 
 -10   9   3       42.87       32.89      5.46 o 
  -9   9   3       41.70       38.81      5.24 o 
  -8   9   3       48.95       49.32      5.36 o 
  -7   9   3       64.45       63.18      5.00 o 
  -6   9   3       75.57       78.56      5.14 o 
  -5   9   3        5.57        1.09      3.76 o 
  -4   9   3      973.25     1073.50     13.97 o 
  -3   9   3      467.04      484.58     10.75 o 
  -2   9   3     1368.97     1454.95      9.64 o 
  -1   9   3     1161.58     1146.23     24.49 o 
   0   9   3      344.54      366.80      7.13 o 
   1   9   3      673.33      720.68      9.65 o 
   2   9   3       34.35       25.52      2.06 o 
   3   9   3      459.27      446.59      5.46 o 
   4   9   3       89.92       90.71      3.96 o 
   5   9   3      593.30      571.97      7.32 o 
   6   9   3      160.29      172.95      5.31 o 
   7   9   3      952.12      932.24     22.54 o 
   8   9   3        8.02       10.26      5.15 o 
   9   9   3       45.51       34.70      5.74 o 
  10   9   3        1.93        2.61      5.57 o 
  11   9   3       19.50       21.52      8.67 o 
 -12  10   3        5.29        7.10      9.36 o 
 -11  10   3       32.77       20.02      8.92 o 
 -10  10   3       26.32       27.54      4.95 o 
  -9  10   3       11.53        6.15      4.67 o 
  -8  10   3      264.17      281.29      7.89 o 
  -7  10   3      116.04      109.63      5.85 o 
  -6  10   3      107.15      107.36      5.63 o 
  -5  10   3       98.83       95.66     11.69 o 
  -4  10   3      329.99      333.24      7.92 o 
  -3  10   3      419.45      449.09     10.88 o 
  -2  10   3     1158.18     1235.17     14.83 o 
  -1  10   3       18.65       19.13      1.57 o 
   0  10   3       67.41       70.59      4.77 o 
   1  10   3      221.53      239.85      8.45 o 
   2  10   3       74.78       98.87      2.63 o 
   3  10   3      751.93      796.55      6.99 o 
   4  10   3       19.46       14.56      3.13 o 
   5  10   3       94.15       88.80      4.32 o 
   6  10   3      152.46      146.77      5.20 o 
   7  10   3       98.68       98.24      6.23 o 
   8  10   3        5.34       11.68      5.27 o 
   9  10   3       11.66        7.68      5.54 o 
  10  10   3       14.78        9.34      8.41 o 
  11  10   3       15.11       24.60      9.03 o 
 -12  11   3       34.59       30.48      9.60 o 
 -11  11   3        7.04       15.66      8.85 o 
 -10  11   3        1.58        1.10      4.89 o 
  -9  11   3       84.16       81.13      5.97 o 
  -8  11   3       99.18      103.49      6.07 o 
  -7  11   3      147.25      142.43      6.44 o 
  -6  11   3      142.33      145.42      7.01 o 
  -5  11   3      253.89      246.77     12.32 o 
  -4  11   3       33.13       42.93      4.64 o 
  -3  11   3       78.31       81.72      6.61 o 
  -2  11   3      314.11      322.06      6.05 o 
  -1  11   3      183.69      191.86      3.19 o 
   0  11   3      354.36      329.65     14.82 o 
   1  11   3       67.76       61.57      4.54 o 
   2  11   3       22.82       24.96      1.97 o 
   3  11   3       25.60       26.92      2.77 o 
   4  11   3       26.62       28.76      3.15 o 
   5  11   3      142.83      126.37      4.70 o 
   6  11   3       27.60       20.84      3.88 o 
   7  11   3       13.68       14.82      4.89 o 
   8  11   3       38.44       44.82      8.74 o 
   9  11   3       29.79       34.58      8.76 o 
  10  11   3       16.84        8.98      8.36 o 
 -12  12   3        0.41        5.77      9.18 o 
 -11  12   3        3.03        6.13      8.27 o 
 -10  12   3        3.13        4.93      5.35 o 
  -9  12   3       20.99       22.60      5.11 o 
  -8  12   3       38.23       36.61      5.10 o 
  -7  12   3        5.22        1.00      4.74 o 
  -6  12   3      111.13      104.48      6.19 o 
  -5  12   3      247.08      245.88      7.29 o 
  -4  12   3      626.02      634.69      9.87 o 
  -3  12   3       43.56       44.97      6.48 o 
  -2  12   3       80.99       94.66      6.08 o 
  -1  12   3      245.79      239.07      3.73 o 
   0  12   3      569.69      577.76     16.34 o 
   1  12   3       99.15       95.29      6.40 o 
   2  12   3      269.62      283.82      8.26 o 
   3  12   3      337.76      324.88      5.65 o 
   4  12   3      416.06      418.59      6.35 o 
   5  12   3       16.78       17.15      3.43 o 
   6  12   3       99.74       93.69      6.38 o 
   7  12   3       41.44       32.39      9.03 o 
   8  12   3       23.44       24.71      8.54 o 
   9  12   3        0.83       -2.26      8.32 o 
  10  12   3        3.77        3.85      8.69 o 
 -11  13   3       16.61       19.40      8.61 o 
 -10  13   3        0.36       -0.79      5.05 o 
  -9  13   3        4.18        6.69      4.27 o 
  -8  13   3       17.69       18.23      5.65 o 
  -7  13   3        8.01        8.03      4.73 o 
  -6  13   3      175.75      172.90      7.12 o 
  -5  13   3       41.12       33.39      5.26 o 
  -4  13   3       28.89       25.84      5.00 o 
  -3  13   3       69.41       77.76      5.60 o 
  -2  13   3       34.63       42.67      5.57 o 
  -1  13   3        7.76        5.99      1.93 o 
   0  13   3      593.27      602.02     11.59 o 
   1  13   3       25.80       32.22      4.91 o 
   2  13   3       74.58       83.66      6.94 o 
   3  13   3        6.47       10.96      6.05 o 
   4  13   3       42.42       44.54      6.30 o 
   5  13   3       16.84       17.55      5.71 o 
   6  13   3       27.60       26.29      5.75 o 
   7  13   3        5.52       -5.64      8.56 o 
   8  13   3       29.46       30.88      8.78 o 
   9  13   3       36.37       35.09      9.49 o 
  10  13   3        6.13        2.74      8.69 o 
 -11  14   3       19.22       28.18      8.85 o 
 -10  14   3        8.90       10.50      5.38 o 
  -9  14   3       11.83       11.24      4.45 o 
  -8  14   3        9.55        4.74      4.45 o 
  -7  14   3       94.60       91.52      6.53 o 
  -6  14   3      213.16      214.34     13.02 o 
  -5  14   3       90.19       92.34      6.18 o 
  -4  14   3      205.91      217.42      7.59 o 
  -3  14   3      103.51      110.53      8.32 o 
  -2  14   3       32.69       35.10      4.78 o 
  -1  14   3      423.02      470.47     16.07 o 
   0  14   3       21.10       24.98      5.08 o 
   1  14   3       20.50       22.75      6.44 o 
   2  14   3      204.25      214.60     12.78 o 
   3  14   3      600.36      604.37     12.17 o 
   4  14   3       16.41       13.82      5.94 o 
   5  14   3       62.99       54.06      6.33 o 
   6  14   3       12.51        7.30      5.78 o 
   7  14   3        0.55       -5.62      8.56 o 
   8  14   3        9.14        2.32      8.52 o 
   9  14   3        3.73        6.59      8.89 o 
 -11  15   3       58.38       60.15      9.87 o 
 -10  15   3        8.18        4.80      5.47 o 
  -9  15   3       15.07       16.57      4.59 o 
  -8  15   3        1.86        1.37      4.49 o 
  -7  15   3       28.87       28.47      4.86 o 
  -6  15   3       12.29       15.97      4.79 o 
  -5  15   3       62.89       68.06      5.37 o 
  -4  15   3        7.44        8.89      4.67 o 
  -3  15   3      138.18      148.23      6.36 o 
  -2  15   3      263.32      260.76      7.33 o 
  -1  15   3       33.63       37.50      5.23 o 
   0  15   3      196.31      195.44      7.02 o 
   1  15   3       78.03       81.47      7.76 o 
   2  15   3       93.39      100.92      7.86 o 
   3  15   3      135.25      115.27      7.79 o 
   4  15   3       24.83       22.42      6.15 o 
   5  15   3       37.21       28.82      6.15 o 
   6  15   3        0.25       -1.18      5.79 o 
   7  15   3        2.66       -1.26      8.96 o 
   8  15   3       16.99       14.36      8.92 o 
   9  15   3       14.25       25.79      9.42 o 
 -10  16   3       18.50       24.38      8.03 o 
  -9  16   3        6.52        5.06      5.28 o 
  -8  16   3       16.04       18.55      4.62 o 
  -7  16   3       38.46       31.94      5.00 o 
  -6  16   3      268.47      265.86      7.53 o 
  -5  16   3       55.29       53.01      5.50 o 
  -4  16   3      145.50      148.90      8.37 o 
  -3  16   3       52.19       47.74      5.49 o 
  -2  16   3      196.88      187.78      7.05 o 
  -1  16   3     1197.63     1151.23     12.95 o 
   0  16   3      145.01      132.93      6.60 o 
   1  16   3       75.49       77.90      7.93 o 
   2  16   3       44.44       37.31      6.99 o 
   3  16   3      136.45      130.07      8.13 o 
   4  16   3      126.95      112.24      7.93 o 
   5  16   3        9.77        9.66      6.19 o 
   6  16   3        4.72        6.00      6.09 o 
   7  16   3        0.18        2.04      8.98 o 
   8  16   3        3.64       13.07      9.05 o 
   9  16   3       11.15        9.09      8.92 o 
 -10  17   3        9.35       13.23      8.36 o 
  -9  17   3       12.59       13.32      7.63 o 
  -8  17   3        9.77       11.70      6.25 o 
  -7  17   3       38.40       34.40      5.10 o 
  -6  17   3        3.64        4.17      4.84 o 
  -5  17   3        7.69        4.03      4.94 o 
  -4  17   3      131.71      123.27      6.42 o 
  -3  17   3      129.98      128.28      5.61 o 
  -2  17   3      298.90      287.46      7.99 o 
  -1  17   3      185.66      170.64      7.14 o 
   0  17   3      161.95      163.58      6.97 o 
   1  17   3       14.39       22.05      7.04 o 
   2  17   3       69.73       60.19      7.15 o 
   3  17   3      151.92      158.32      8.75 o 
   4  17   3       48.08       50.77      7.27 o 
   5  17   3      113.53       89.02      9.71 o 
   6  17   3       57.36       46.72      6.91 o 
   7  17   3       21.59       17.70      9.51 o 
   8  17   3       43.45       45.90     10.80 o 
  -9  18   3       13.96       11.28      7.63 o 
  -8  18   3        4.03        6.33      9.04 o 
  -7  18   3       18.57       15.25     10.09 o 
  -6  18   3        1.28        4.84      9.37 o 
  -5  18   3      189.76      166.17      6.93 o 
  -4  18   3      172.62      172.78      6.94 o 
  -3  18   3      152.33      155.42      6.02 o 
  -2  18   3      123.38      111.97      6.33 o 
  -1  18   3       58.41       62.71      5.85 o 
   0  18   3      149.08      151.95      7.61 o 
   1  18   3      101.38      108.53      8.18 o 
   2  18   3        6.55        3.32      7.23 o 
   3  18   3        4.10       -1.77      6.60 o 
   4  18   3      134.11      119.83      8.28 o 
   5  18   3       18.23       25.00      7.01 o 
   6  18   3       26.67       11.68      6.67 o 
   7  18   3        0.81        2.41      8.98 o 
  -8  19   3        5.94        9.59      6.40 o 
  -7  19   3       12.49        4.50      6.67 o 
  -6  19   3        7.70       11.32      7.51 o 
  -5  19   3        7.44       11.55      8.88 o 
  -4  19   3       54.11       62.83      8.15 o 
  -3  19   3      141.42      149.88      6.07 o 
  -2  19   3       63.76       68.03      5.27 o 
  -1  19   3       10.02        6.38      5.17 o 
   0  19   3       69.90       70.98      8.30 o 
   1  19   3        4.00        6.43      6.92 o 
   2  19   3       12.66       13.36      6.94 o 
   3  19   3        1.02        1.19      7.08 o 
   4  19   3       54.82       45.72      7.35 o 
   5  19   3       18.92       11.32      6.76 o 
   6  19   3       19.42       21.13      8.11 o 
   7  19   3       19.33       19.18      9.82 o 
  -8  20   3        0.44        5.49      6.69 o 
  -7  20   3        0.08       -0.82      7.55 o 
  -6  20   3       20.35       29.69     16.50 o 
  -5  20   3        2.14        7.11      7.33 o 
  -4  20   3       20.30       27.73      6.41 o 
  -3  20   3        3.67       14.36      6.09 o 
  -2  20   3       51.60       53.06      6.43 o 
  -1  20   3        6.13        8.66      5.36 o 
   0  20   3       38.38       40.47      7.89 o 
   1  20   3       19.20       17.76      7.18 o 
   2  20   3        5.18        7.97      7.32 o 
   3  20   3       47.37       39.43      7.95 o 
   4  20   3        2.94        6.42      6.83 o 
   5  20   3        3.31        0.88      7.02 o 
   6  20   3       90.11       79.86      8.28 o 
  -7  21   3       19.88       11.46      7.97 o 
  -6  21   3       10.39       14.04      7.51 o 
  -5  21   3        9.67       13.38      7.57 o 
  -4  21   3       20.79       21.89      6.22 o 
  -3  21   3       46.59       57.15      6.66 o 
  -2  21   3       60.71       58.03      6.66 o 
  -1  21   3       31.72       29.56      7.73 o 
   0  21   3       48.99       44.70      8.07 o 
   1  21   3       33.17       31.84      7.80 o 
   2  21   3        0.96       -1.85      7.29 o 
   3  21   3       13.18       12.27      7.32 o 
   4  21   3        1.38        0.14      7.07 o 
   5  21   3        9.29       11.18      7.25 o 
  -6  22   3        6.27        7.48      7.57 o 
  -5  22   3       13.99       16.90      6.25 o 
  -4  22   3        0.05       -1.82      5.98 o 
  -3  22   3       54.49       64.10      6.89 o 
  -2  22   3        2.87       11.46      6.34 o 
  -1  22   3       12.52       21.18      8.18 o 
   0  22   3       98.35      122.82      9.95 o 
   1  22   3       10.22       14.62      7.66 o 
   2  22   3       35.37       41.09      8.53 o 
   3  22   3       10.33       -1.50      7.56 o 
   4  22   3       26.42       31.94      7.92 o 
  -4  23   3       69.00       82.84      7.53 o 
  -3  23   3       14.62       22.07      6.59 o 
  -2  23   3        6.90        4.60      6.33 o 
  -1  23   3        1.39        3.49      6.53 o 
   0  23   3        0.18        0.66      8.07 o 
   1  23   3        9.82       16.77      8.24 o 
   2  23   3        0.39        2.56      8.02 o 
   3  23   3       15.06        6.24     11.66 o 
  -2  24   3       25.51       33.46      7.14 o 
  -1  24   3        9.51        9.98      6.79 o 
   0  24   3       18.33       27.17      8.99 o 
 -14   0   4        0.23        6.33     11.53 o 
 -13   0   4        1.25       -3.76     10.93 o 
 -12   0   4       72.95       75.32     11.88 o 
 -11   0   4       10.80        8.23      9.93 o 
 -10   0   4      345.17      334.44     15.00 o 
  -9   0   4      361.15      350.71      7.14 o 
  -8   0   4       19.85       20.05      4.00 o 
  -7   0   4       19.86       19.16      1.91 o 
  -6   0   4        3.38        2.46      1.49 o 
  -5   0   4      770.26      762.65     16.15 o 
  -4   0   4       13.16        6.33      4.42 o 
  -3   0   4       88.36       93.38      4.80 o 
  -2   0   4      739.57      877.63      3.79 o 
  -1   0   4     1972.68     1938.98      8.61 o 
   0   0   4     5550.54     5599.73     23.87 o 
   1   0   4        8.21        3.67      2.79 o 
   2   0   4     1234.57     1210.65     13.65 o 
   3   0   4      192.59      219.82      7.54 o 
   4   0   4      992.11     1018.26     15.29 o 
   5   0   4      257.27      278.67      9.69 o 
   6   0   4        0.84       -0.38      6.08 o 
   7   0   4      236.93      247.83     10.99 o 
   8   0   4       70.13       77.89      8.63 o 
   9   0   4       89.15       71.23      9.14 o 
  10   0   4       17.31       15.88      7.88 o 
  11   0   4        0.73        0.31      7.94 o 
 -14   1   4        0.31        1.84      8.36 o 
 -13   1   4       15.55       19.19      8.13 o 
 -12   1   4       11.64       14.92      7.39 o 
 -11   1   4       34.08       41.50      7.61 o 
 -10   1   4       27.11       24.44      7.21 o 
  -9   1   4      575.74      576.75     12.04 o 
  -8   1   4       52.96       58.95      4.16 o 
  -7   1   4       61.87       66.73      1.92 o 
  -6   1   4     2202.88     2344.23     15.34 o 
  -5   1   4      401.22      452.09      6.85 o 
  -4   1   4       44.16       47.04      3.57 o 
  -3   1   4      609.71      589.44     14.49 o 
  -2   1   4     1531.36     1524.57      4.46 o 
  -1   1   4     7728.83     7354.96     13.76 o 
   0   1   4     6673.87     6540.48     13.80 o 
   1   1   4      171.25      175.90      3.37 o 
   2   1   4      181.71      179.11      9.26 o 
   3   1   4      271.82      291.71      6.68 o 
   4   1   4      496.74      519.01      8.07 o 
   5   1   4      376.51      403.82      7.92 o 
   6   1   4      488.50      506.57      9.21 o 
   7   1   4       11.38        8.61      4.61 o 
   8   1   4       19.97       15.98      4.96 o 
   9   1   4        0.49       -3.48      5.35 o 
  10   1   4       23.01       20.35      5.92 o 
  11   1   4       12.55       14.73      5.77 o 
 -14   2   4        0.50       -0.27      8.26 o 
 -13   2   4        3.16        6.32      7.63 o 
 -12   2   4       70.66       85.28      8.59 o 
 -11   2   4        5.48        8.57      7.10 o 
 -10   2   4      261.33      278.94     10.05 o 
  -9   2   4      508.64      510.33      7.45 o 
  -8   2   4       94.64      104.67      4.13 o 
  -7   2   4       91.35      117.25      2.99 o 
  -6   2   4       55.08       53.52      1.56 o 
  -5   2   4     1409.93     1451.80     21.26 o 
  -4   2   4       62.79       54.67      1.83 o 
  -3   2   4      877.43      888.29      7.36 o 
  -2   2   4     1948.01     1954.79     15.06 o 
  -1   2   4     4585.20     4454.01     14.80 o 
   0   2   4     3478.74     3534.94      8.13 o 
   1   2   4      191.64      201.50      3.32 o 
   2   2   4      160.40      148.72      5.76 o 
   3   2   4     1085.51     1134.17     11.49 o 
   4   2   4      742.38      783.58     11.89 o 
   5   2   4        5.32        7.75      1.78 o 
   6   2   4       47.69       51.37      4.98 o 
   7   2   4       88.55       78.34      5.74 o 
   8   2   4       31.81       28.94      5.19 o 
   9   2   4      100.99      109.55      7.14 o 
  10   2   4        1.75        0.21      5.44 o 
  11   2   4        0.02       -1.08      5.47 o 
 -14   3   4        0.84        1.28     11.57 o 
 -13   3   4        5.26        2.65      7.76 o 
 -12   3   4        9.43       10.47      7.34 o 
 -11   3   4       33.53       25.67      7.27 o 
 -10   3   4       43.95       41.41     10.62 o 
  -9   3   4      654.11      683.84     31.18 o 
  -8   3   4        2.08        2.46      2.95 o 
  -7   3   4       33.02       37.87      3.15 o 
  -6   3   4       52.48       43.94      1.62 o 
  -5   3   4     1263.07     1414.48     10.27 o 
  -4   3   4     1529.00     1482.39     17.45 o 
  -3   3   4      178.13      194.83      2.73 o 
  -2   3   4      598.08      605.13      4.98 o 
  -1   3   4     8016.75     7910.29     46.65 o 
   0   3   4      808.00      809.17      4.25 o 
   1   3   4     1621.65     1582.60      9.30 o 
   2   3   4     1073.39     1110.24      9.79 o 
   3   3   4      163.84      171.46      5.06 o 
   4   3   4       43.06       46.50      2.51 o 
   5   3   4      111.37      116.52      3.16 o 
   6   3   4       27.01       25.74      4.59 o 
   7   3   4      173.18      170.31      7.23 o 
   8   3   4       22.98       18.31      5.09 o 
   9   3   4      107.58      109.45      7.20 o 
  10   3   4       47.04       40.33      8.98 o 
  11   3   4        7.71        1.59      8.07 o 
 -13   4   4        0.83        0.68      7.88 o 
 -12   4   4       13.74       17.27      7.77 o 
 -11   4   4        6.92        7.10     10.09 o 
 -10   4   4       48.43       39.60      9.95 o 
  -9   4   4      254.48      252.08      7.27 o 
  -8   4   4       17.89       10.95      3.35 o 
  -7   4   4      282.68      301.09     11.54 o 
  -6   4   4      137.49      141.21      3.76 o 
  -5   4   4      762.56      801.32      7.42 o 
  -4   4   4       22.52       25.53      2.33 o 
  -3   4   4      810.48      849.71      6.46 o 
  -2   4   4      527.53      505.54      7.98 o 
  -1   4   4     1064.05     1082.81     10.71 o 
   0   4   4     2778.89     2785.30      7.58 o 
   1   4   4     1251.72     1295.33      7.22 o 
   2   4   4       93.48       86.74      5.31 o 
   3   4   4      327.57      350.81      9.51 o 
   4   4   4      164.72      166.36      6.75 o 
   5   4   4      141.69      149.53      3.88 o 
   6   4   4      166.08      169.27      7.10 o 
   7   4   4      136.15      127.95      9.14 o 
   8   4   4       34.08       31.10      8.30 o 
   9   4   4       43.40       50.08      9.00 o 
  10   4   4       17.35       17.72      8.07 o 
  11   4   4        0.21       -0.27      8.10 o 
 -13   5   4       10.35       12.42      7.66 o 
 -12   5   4       13.49       13.30     10.31 o 
 -11   5   4        4.68        1.39      9.69 o 
 -10   5   4      127.93      130.72     11.48 o 
  -9   5   4      395.29      394.41     16.35 o 
  -8   5   4      158.98      162.34      8.94 o 
  -7   5   4      258.88      276.33     13.35 o 
  -6   5   4      458.91      474.72      6.76 o 
  -5   5   4       12.28       11.32      2.86 o 
  -4   5   4       16.81       18.10      2.79 o 
  -3   5   4       48.80       50.87      2.23 o 
  -2   5   4      485.55      484.22      4.16 o 
  -1   5   4       64.20       61.88      1.64 o 
   0   5   4       83.19       83.77      1.67 o 
   1   5   4      147.89      167.17      2.92 o 
   2   5   4      906.33      935.86     13.83 o 
   3   5   4      748.54      771.69     13.36 o 
   4   5   4      300.16      311.76     10.11 o 
   5   5   4       80.49       73.59      4.13 o 
   6   5   4       69.79       73.96      7.23 o 
   7   5   4       29.57       17.68      7.85 o 
   8   5   4        9.20        8.98      7.52 o 
   9   5   4      185.97      189.80     11.92 o 
  10   5   4       25.73       20.82      8.19 o 
  11   5   4        2.58        1.70      7.83 o 
 -13   6   4        6.71       -1.79     10.93 o 
 -12   6   4        7.96        5.86     10.40 o 
 -11   6   4       14.01       12.26     10.20 o 
 -10   6   4      160.28      154.38      6.53 o 
  -9   6   4      594.38      604.19      9.84 o 
  -8   6   4       28.35       26.15      4.42 o 
  -7   6   4       35.83       29.93      3.89 o 
  -6   6   4       43.34       45.10      3.65 o 
  -5   6   4      184.88      185.06      4.78 o 
  -4   6   4      921.39      988.57      9.09 o 
  -3   6   4     1806.52     1840.56      8.70 o 
  -2   6   4      184.10      186.35      2.97 o 
  -1   6   4      233.16      231.77      5.00 o 
   0   6   4     3924.77     3958.70     18.34 o 
   1   6   4     1876.10     1880.79     10.23 o 
   2   6   4      152.00      173.72      7.81 o 
   3   6   4      170.38      164.41      7.96 o 
   4   6   4      194.62      189.59      5.65 o 
   5   6   4      122.20      122.26      5.06 o 
   6   6   4      161.59      166.45      5.37 o 
   7   6   4       97.56       79.62      9.51 o 
   8   6   4      105.38       93.00      9.38 o 
   9   6   4        0.09        0.60      7.57 o 
  10   6   4       18.89       24.93      8.54 o 
  11   6   4        3.11       11.88      8.47 o 
 -13   7   4       27.35       28.71     11.33 o 
 -12   7   4       39.30       34.13     10.66 o 
 -11   7   4       92.72       96.94     12.10 o 
 -10   7   4       12.92       12.55      4.72 o 
  -9   7   4      697.26      721.10     17.71 o 
  -8   7   4      750.11      760.50     10.53 o 
  -7   7   4      294.95      308.47      6.81 o 
  -6   7   4      124.44      105.04      4.74 o 
  -5   7   4        5.86       11.18      3.53 o 
  -4   7   4     2095.13     2166.25     20.12 o 
  -3   7   4      196.21      205.93      5.00 o 
  -2   7   4      382.35      443.39      5.05 o 
  -1   7   4      647.48      708.53      8.34 o 
   0   7   4        4.79       15.83      3.87 o 
   1   7   4      473.10      491.18      8.07 o 
   2   7   4      587.14      573.86     12.01 o 
   3   7   4      111.72      106.18      7.37 o 
   4   7   4       11.19        9.98      4.32 o 
   5   7   4      242.71      230.38      6.44 o 
   6   7   4      778.31      721.01     10.01 o 
   7   7   4        0.03        2.90      7.50 o 
   8   7   4       48.93       47.25      8.63 o 
   9   7   4       57.81       48.58      9.11 o 
  10   7   4       57.58       41.57      9.25 o 
  11   7   4       38.87       47.14      7.02 o 
 -13   8   4       16.56        9.58     11.68 o 
 -12   8   4        0.36       -1.33     10.57 o 
 -11   8   4      128.85      112.00     11.97 o 
 -10   8   4       27.08       34.74      5.15 o 
  -9   8   4      898.24      903.52     12.17 o 
  -8   8   4      159.49      171.01      8.68 o 
  -7   8   4       15.83       11.94      4.12 o 
  -6   8   4       12.93       12.66      4.00 o 
  -5   8   4        1.59        0.80      3.71 o 
  -4   8   4      411.18      436.56      7.21 o 
  -3   8   4      502.84      519.59      7.50 o 
  -2   8   4     2882.81     2916.84     12.15 o 
  -1   8   4      283.90      306.97      6.32 o 
   0   8   4     1602.80     1804.66     13.85 o 
   1   8   4      701.00      766.37     10.00 o 
   2   8   4      172.17      181.09     10.12 o 
   3   8   4      276.89      305.24      5.36 o 
   4   8   4      659.69      643.74     22.66 o 
   5   8   4        3.83        9.70      4.50 o 
   6   8   4      858.35      841.49     24.82 o 
   7   8   4      913.79      860.42     19.47 o 
   8   8   4       46.66       38.98      8.69 o 
   9   8   4       25.06       28.38      5.90 o 
  10   8   4        5.33        5.58      6.07 o 
  11   8   4       23.97       28.65      9.76 o 
 -13   9   4       39.86       46.74     11.64 o 
 -12   9   4       10.18        9.73      9.25 o 
 -11   9   4       11.35       13.83      8.80 o 
 -10   9   4        0.90        2.18      4.59 o 
  -9   9   4      155.77      165.94      6.74 o 
  -8   9   4      822.01      819.35     16.86 o 
  -7   9   4       77.29       73.17      5.02 o 
  -6   9   4      370.79      362.16      9.99 o 
  -5   9   4      631.76      689.22     15.29 o 
  -4   9   4      625.72      626.23      8.83 o 
  -3   9   4     1492.02     1651.89     15.25 o 
  -2   9   4       76.80       72.66      4.41 o 
  -1   9   4      757.32      780.09      9.64 o 
   0   9   4       86.75      102.83      5.20 o 
   1   9   4      687.37      802.04     12.20 o 
   2   9   4       97.74      118.14      5.33 o 
   3   9   4      112.58      115.75      3.89 o 
   4   9   4      154.07      133.15      4.30 o 
   5   9   4       14.44       11.62      3.81 o 
   6   9   4      276.09      278.82      8.98 o 
   7   9   4      133.41      129.29      6.68 o 
   8   9   4      103.35      111.23      6.80 o 
   9   9   4        1.52       11.79      8.61 o 
  10   9   4        8.65        8.21      8.47 o 
 -12  10   4       20.59       29.29     10.15 o 
 -11  10   4       21.73       23.05      9.60 o 
 -10  10   4       58.79       56.53      5.46 o 
  -9  10   4       57.97       47.53      5.57 o 
  -8  10   4      523.37      509.41     16.72 o 
  -7  10   4      234.50      215.89      7.04 o 
  -6  10   4      193.70      182.90      6.55 o 
  -5  10   4       46.45       50.45      4.76 o 
  -4  10   4       28.90       43.18      4.54 o 
  -3  10   4      231.29      268.37     11.59 o 
  -2  10   4      362.60      389.38      9.92 o 
  -1  10   4      154.00      169.10      5.81 o 
   0  10   4       99.67      116.89      5.55 o 
   1  10   4        3.58        5.08      4.75 o 
   2  10   4      292.62      319.21     16.09 o 
   3  10   4      109.71      102.65      3.39 o 
   4  10   4      606.65      614.55      7.07 o 
   5  10   4       86.84       91.64      4.33 o 
   6  10   4      175.56      171.57      5.30 o 
   7  10   4       48.99       44.15      5.31 o 
   8  10   4       25.20       22.94      8.65 o 
   9  10   4        2.97       -3.43      8.56 o 
  10  10   4       12.53       15.18      8.92 o 
 -12  11   4        0.56        5.22      9.40 o 
 -11  11   4       17.42       19.89      8.74 o 
 -10  11   4       13.48       11.13      4.80 o 
  -9  11   4      146.14      143.47      6.65 o 
  -8  11   4      128.63      125.54      6.30 o 
  -7  11   4      282.09      230.47     14.56 o 
  -6  11   4      227.58      195.00      9.53 o 
  -5  11   4      205.17      212.45      6.83 o 
  -4  11   4      578.35      565.84      9.33 o 
  -3  11   4       29.40       33.87      4.58 o 
  -2  11   4      375.66      364.79      6.62 o 
  -1  11   4       64.46       81.28      5.28 o 
   0  11   4      109.67      141.08      6.92 o 
   1  11   4      384.62      368.85      8.63 o 
   2  11   4       35.71       30.50      3.86 o 
   3  11   4      178.95      180.63      3.86 o 
   4  11   4       74.14       75.05      4.33 o 
   5  11   4       28.06       19.92      5.61 o 
   6  11   4       95.39       93.32      6.26 o 
   7  11   4       65.13       65.13      9.18 o 
   8  11   4       42.34       45.44      9.11 o 
   9  11   4       30.41       30.77      8.94 o 
  10  11   4        8.46        5.40      8.74 o 
 -12  12   4        8.70       12.50      8.83 o 
 -11  12   4        4.54        4.60      8.43 o 
 -10  12   4       17.33       19.89      5.28 o 
  -9  12   4       46.38       40.98      5.43 o 
  -8  12   4       14.45       20.73      5.32 o 
  -7  12   4       46.75       43.89      5.47 o 
  -6  12   4       36.51       31.84      5.36 o 
  -5  12   4      364.63      348.77     16.36 o 
  -4  12   4        4.66        7.16      4.73 o 
  -3  12   4      471.88      491.42      9.06 o 
  -2  12   4       45.26       34.89      2.26 o 
  -1  12   4      154.18      174.01      6.76 o 
   0  12   4      657.27      635.66     10.54 o 
   1  12   4       52.29       49.91      5.71 o 
   2  12   4       16.45       15.82      5.57 o 
   3  12   4      338.36      315.50      9.07 o 
   4  12   4      319.76      298.91     11.23 o 
   5  12   4      188.09      192.91      7.75 o 
   6  12   4       33.77       31.22      5.38 o 
   7  12   4       59.61       51.08      8.94 o 
   8  12   4       31.67       28.63      9.05 o 
   9  12   4        9.36        9.03      8.67 o 
  10  12   4        7.75       12.68      9.40 o 
 -12  13   4        8.62       14.78      9.87 o 
 -11  13   4        9.16        6.39      8.69 o 
 -10  13   4        2.16       -1.79      7.99 o 
  -9  13   4       88.06       98.22      6.36 o 
  -8  13   4       40.13       30.27      5.31 o 
  -7  13   4      148.48      124.47      6.57 o 
  -6  13   4       84.86       83.02      5.98 o 
  -5  13   4      254.62      250.32     10.59 o 
  -4  13   4      181.20      185.25      7.01 o 
  -3  13   4      308.14      299.15      8.01 o 
  -2  13   4       33.31       29.58      5.20 o 
  -1  13   4      118.02      137.82      6.69 o 
   0  13   4      220.09      219.13      7.64 o 
   1  13   4       23.62       16.89      4.93 o 
   2  13   4        2.18        5.66      6.03 o 
   3  13   4      146.62      133.67      8.98 o 
   4  13   4      255.12      250.50      8.80 o 
   5  13   4       66.67       62.54      6.37 o 
   6  13   4       48.96       47.06      5.98 o 
   7  13   4        8.83        5.35      8.56 o 
   8  13   4       39.81       36.08      8.87 o 
   9  13   4       16.58       22.90      9.42 o 
 -11  14   4        4.99        3.69      8.89 o 
 -10  14   4        9.37       10.44      8.12 o 
  -9  14   4       33.00       26.24      5.34 o 
  -8  14   4       37.73       33.67      5.33 o 
  -7  14   4       40.43       45.33      5.65 o 
  -6  14   4       62.14       57.82      5.73 o 
  -5  14   4       79.11       76.45      6.18 o 
  -4  14   4      135.01      134.52      6.93 o 
  -3  14   4       48.64       50.22      5.85 o 
  -2  14   4       63.67       65.01      5.97 o 
  -1  14   4      119.62      110.11      6.82 o 
   0  14   4      826.76      801.79     10.72 o 
   1  14   4        4.47        5.35      5.87 o 
   2  14   4       43.67       40.82      7.79 o 
   3  14   4      278.03      274.64      9.41 o 
   4  14   4        7.36        7.59      5.70 o 
   5  14   4       40.27       38.62      6.14 o 
   6  14   4       48.53       48.62      6.37 o 
   7  14   4       20.98       21.08      8.83 o 
   8  14   4       15.47       17.50      9.16 o 
   9  14   4        4.80        9.27      9.00 o 
 -11  15   4       17.10       20.42      9.29 o 
 -10  15   4       14.46        9.27      8.21 o 
  -9  15   4       22.62       22.72      4.73 o 
  -8  15   4        1.54        0.97      6.43 o 
  -7  15   4        0.15       -2.12      5.10 o 
  -6  15   4      100.05       82.13      6.61 o 
  -5  15   4      119.33      127.89     11.53 o 
  -4  15   4       50.60       49.78      6.03 o 
  -3  15   4       73.84       79.21      7.83 o 
  -2  15   4      376.24      394.59      9.85 o 
  -1  15   4      889.37      900.39     14.78 o 
   0  15   4       64.79       64.16      5.92 o 
   1  15   4       80.45       68.35      7.82 o 
   2  15   4       17.92       18.19      7.62 o 
   3  15   4       38.62       32.16      6.63 o 
   4  15   4      191.07      177.44      8.39 o 
   5  15   4       11.64       11.39      5.83 o 
   6  15   4        5.28        1.27      5.60 o 
   7  15   4       17.44       17.19      9.56 o 
   8  15   4       14.25       23.12      9.16 o 
   9  15   4        9.03       10.20      9.34 o 
 -10  16   4       20.08       20.95      8.87 o 
  -9  16   4        0.96        1.55      4.61 o 
  -8  16   4        4.36        6.61      4.48 o 
  -7  16   4       14.31       11.27      4.75 o 
  -6  16   4       72.82       73.57      5.65 o 
  -5  16   4      133.70      141.23     19.67 o 
  -4  16   4        2.27        1.97      4.60 o 
  -3  16   4       81.89       83.94      5.86 o 
  -2  16   4       50.73       51.52      5.84 o 
  -1  16   4      428.44      433.73     10.13 o 
   0  16   4      199.95      219.86      7.66 o 
   1  16   4        9.60        9.05      6.56 o 
   2  16   4      146.81      140.92      8.26 o 
   3  16   4       54.88       41.69      6.74 o 
   4  16   4      461.59      428.31     11.37 o 
   5  16   4       14.72       13.44      6.14 o 
   6  16   4       92.90       83.24      7.40 o 
   7  16   4       12.36       12.23      9.58 o 
   8  16   4        2.29       -0.02      8.80 o 
  -9  17   4        6.58        7.79      4.58 o 
  -8  17   4        2.79        6.36      4.67 o 
  -7  17   4       48.98       50.74      5.45 o 
  -6  17   4      101.16      101.38      8.67 o 
  -5  17   4        8.80       12.19      4.98 o 
  -4  17   4       11.25       12.80      4.42 o 
  -3  17   4       67.93       67.08      5.91 o 
  -2  17   4       62.10       56.86      6.06 o 
  -1  17   4      639.92      634.82     10.78 o 
   0  17   4       11.75       10.25      5.30 o 
   1  17   4       45.41       45.75      9.19 o 
   2  17   4       54.52       61.47      7.59 o 
   3  17   4       47.00       43.13      6.97 o 
   4  17   4        9.26       13.29      6.54 o 
   5  17   4       39.86       31.53      6.78 o 
   6  17   4        0.69       -1.63      6.23 o 
   7  17   4        7.25        3.65      9.49 o 
   8  17   4        1.10        9.05      9.82 o 
  -9  18   4       21.21       26.32      6.43 o 
  -8  18   4       10.93       15.11      6.37 o 
  -7  18   4        3.14        7.02      4.91 o 
  -6  18   4       17.71       23.81      5.23 o 
  -5  18   4       74.71       73.32      5.95 o 
  -4  18   4       66.15       69.61      5.28 o 
  -3  18   4       88.85       89.96      5.57 o 
  -2  18   4      241.03      246.63      7.96 o 
  -1  18   4       26.82       41.23      5.88 o 
   0  18   4       27.68       25.99      6.41 o 
   1  18   4        0.45        3.31      6.94 o 
   2  18   4       44.75       51.45      7.45 o 
   3  18   4        3.21        2.67      6.53 o 
   4  18   4       55.82       53.73      7.32 o 
   5  18   4       26.64       35.46      7.16 o 
   6  18   4        1.90        6.26      9.07 o 
   7  18   4        6.02       -1.33      9.34 o 
  -8  19   4        0.37        6.80      9.06 o 
  -7  19   4        1.84        2.18      7.32 o 
  -6  19   4        4.68        5.23      6.69 o 
  -5  19   4        2.59        5.64      4.41 o 
  -4  19   4       26.36       24.95      4.79 o 
  -3  19   4       37.98       41.71      5.12 o 
  -2  19   4       77.73       84.43      7.26 o 
  -1  19   4       26.97       26.04      5.84 o 
   0  19   4       15.74       22.12      7.53 o 
   1  19   4       57.94       63.86      8.18 o 
   2  19   4        1.31        6.98      6.78 o 
   3  19   4       20.59       18.62      7.42 o 
   4  19   4       18.27       17.59      7.13 o 
   5  19   4       66.09       62.58      8.86 o 
   6  19   4        1.61        5.44      9.42 o 
  -8  20   4        1.42        4.49      6.74 o 
  -7  20   4        1.97        1.01      6.60 o 
  -6  20   4       21.80       39.95      7.48 o 
  -5  20   4        1.52        5.63      5.51 o 
  -4  20   4       18.12       23.68      5.86 o 
  -3  20   4       58.54       53.16      5.27 o 
  -2  20   4       75.36       89.04      6.53 o 
  -1  20   4       10.16       15.66      5.74 o 
   0  20   4        2.24        5.19      7.05 o 
   1  20   4       10.87       11.48      7.10 o 
   2  20   4       25.24       18.02      7.26 o 
   3  20   4        3.52        2.92      6.72 o 
   4  20   4       13.49       17.49      6.99 o 
   5  20   4       12.18        6.45      6.98 o 
  -7  21   4        0.66        2.18      7.11 o 
  -6  21   4        9.59        8.70      5.74 o 
  -5  21   4        6.77        7.78      5.92 o 
  -4  21   4       46.10       50.59      6.43 o 
  -3  21   4        8.67       16.47      6.13 o 
  -2  21   4        0.03        9.62      7.70 o 
  -1  21   4       30.64       42.53      6.25 o 
   0  21   4       21.92       24.71      7.71 o 
   1  21   4       20.98       24.61      7.84 o 
   2  21   4       25.26       27.73      7.67 o 
   3  21   4        2.55        1.83      6.99 o 
   4  21   4       29.63       29.46      7.55 o 
   5  21   4        0.39        2.92     10.18 o 
  -6  22   4       16.58       24.58      6.30 o 
  -5  22   4       20.01       21.63      6.30 o 
  -4  22   4        6.72        8.37      6.13 o 
  -3  22   4        1.03        5.67      6.28 o 
  -2  22   4       57.69       70.23      6.99 o 
  -1  22   4       28.41       39.04      8.30 o 
   0  22   4       12.25       15.87      7.72 o 
   1  22   4       15.65       22.35      7.90 o 
   2  22   4       30.97       36.02      8.51 o 
   3  22   4       39.60       47.41      8.23 o 
  -4  23   4        7.32       11.19      6.50 o 
  -3  23   4       34.75       37.31      6.82 o 
  -2  23   4        3.72        9.23      6.48 o 
  -1  23   4       98.20      109.50     10.02 o 
   0  23   4       29.00       29.14      8.36 o 
   1  23   4       77.99       88.09      9.70 o 
   2  23   4       61.32       65.62      9.30 o 
 -14   0   5        0.35        8.49     11.57 o 
 -13   0   5        0.09        5.66     10.40 o 
 -12   0   5        4.50        1.99     10.33 o 
 -11   0   5       21.73       29.49     10.22 o 
 -10   0   5      288.56      309.77     14.64 o 
  -9   0   5        2.88        8.30      9.78 o 
  -8   0   5       99.66      106.97      3.79 o 
  -7   0   5     1027.66     1051.11      7.34 o 
  -6   0   5     2371.40     2526.34     24.20 o 
  -5   0   5      228.28      276.12      8.83 o 
  -4   0   5      124.61      152.71      6.26 o 
  -3   0   5      202.72      174.63      7.23 o 
  -2   0   5     2077.96     2033.68      7.08 o 
  -1   0   5      966.83      999.19      5.81 o 
   0   0   5      242.47      260.88      4.60 o 
   1   0   5      128.42      137.45      4.13 o 
   2   0   5       43.23       39.47      4.51 o 
   3   0   5      296.33      319.37      9.18 o 
   4   0   5      609.70      561.25     12.68 o 
   5   0   5       53.61       46.19      6.81 o 
   6   0   5      143.34      147.99      9.14 o 
   7   0   5        0.02       -1.33      7.08 o 
   8   0   5       74.63       75.66      9.36 o 
   9   0   5        6.16        5.62      8.12 o 
  10   0   5       42.58       38.27      8.83 o 
  11   0   5        0.00        1.84      8.45 o 
 -14   1   5        5.00        9.58      8.17 o 
 -13   1   5       10.97       13.83      7.70 o 
 -12   1   5        8.66        9.06      7.42 o 
 -11   1   5       40.52       33.30      7.70 o 
 -10   1   5      216.53      230.09      9.52 o 
  -9   1   5       17.56       15.23      2.81 o 
  -8   1   5       28.16       26.23      1.62 o 
  -7   1   5      417.77      433.02      3.94 o 
  -6   1   5     2290.41     2337.51     28.31 o 
  -5   1   5      150.91      179.03      5.55 o 
  -4   1   5      280.28      277.98      7.75 o 
  -3   1   5      186.01      182.95      3.93 o 
  -2   1   5      178.19      156.69      1.82 o 
  -1   1   5     6115.38     5975.46     12.31 o 
   0   1   5      288.10      314.34      6.30 o 
   1   1   5      251.23      238.65      4.27 o 
   2   1   5       36.78       40.03      5.46 o 
   3   1   5      463.18      496.61      7.82 o 
   4   1   5      452.32      459.13      9.19 o 
   5   1   5       50.32       50.81      2.82 o 
   6   1   5       13.82       19.25      4.65 o 
   7   1   5       58.21       59.95      5.91 o 
   8   1   5      105.91      100.58      6.77 o 
   9   1   5      208.02      193.41      8.50 o 
  10   1   5        2.02        2.21      5.67 o 
  11   1   5        5.06        0.76      5.85 o 
 -14   2   5        3.14        7.84      8.48 o 
 -13   2   5        4.21        6.40      8.08 o 
 -12   2   5        5.57        5.87      7.84 o 
 -11   2   5       88.64       97.25      8.37 o 
 -10   2   5       46.51       46.06      7.43 o 
  -9   2   5       47.82       47.13      4.37 o 
  -8   2   5       36.92       37.24      2.02 o 
  -7   2   5        3.67        2.97      1.31 o 
  -6   2   5        9.08        5.94      0.96 o 
  -5   2   5      122.67      113.46      4.23 o 
  -4   2   5     1257.28     1295.68     12.62 o 
  -3   2   5      179.04      181.69      2.11 o 
  -2   2   5     1297.25     1313.31      5.82 o 
  -1   2   5      112.84      129.62      2.26 o 
   0   2   5      800.88      837.03      4.64 o 
   1   2   5     1635.80     1648.07     11.53 o 
   2   2   5      119.90      122.66      4.35 o 
   3   2   5        1.84        1.21      3.34 o 
   4   2   5      734.08      781.93     11.88 o 
   5   2   5      369.94      365.66     12.43 o 
   6   2   5       22.70       23.94      4.78 o 
   7   2   5       57.44       60.17      5.72 o 
   8   2   5       15.24        9.70      5.46 o 
   9   2   5       78.90       77.39      7.02 o 
  10   2   5       29.75       32.46      6.53 o 
  11   2   5        0.14       -0.99      5.99 o 
 -14   3   5       14.76       22.67      8.62 o 
 -13   3   5        0.98        0.31      7.52 o 
 -12   3   5       23.86       21.53      7.56 o 
 -11   3   5       15.03       16.41      7.13 o 
 -10   3   5       48.25       50.23      7.17 o 
  -9   3   5      149.51      162.92      4.77 o 
  -8   3   5      113.02      130.10      3.56 o 
  -7   3   5      248.63      265.28      6.69 o 
  -6   3   5      808.29      841.35     10.66 o 
  -5   3   5      268.65      266.21      4.96 o 
  -4   3   5      852.94      843.34     13.60 o 
  -3   3   5     1800.79     1784.53      7.54 o 
  -2   3   5      495.53      504.88      2.95 o 
  -1   3   5      218.75      193.70      4.19 o 
   0   3   5      959.53      935.46      9.43 o 
   1   3   5     1933.07     1995.92     16.41 o 
   2   3   5      813.84      824.02      9.27 o 
   3   3   5      362.07      360.46      7.03 o 
   4   3   5      256.80      236.27      6.36 o 
   5   3   5       41.58       39.40      4.67 o 
   6   3   5       70.89       61.21      6.65 o 
   7   3   5      102.80       96.59      6.30 o 
   8   3   5       50.99       55.60      6.17 o 
   9   3   5       16.97       12.93      5.99 o 
  10   3   5        1.63       -1.59      7.99 o 
  11   3   5       19.11       16.04      8.54 o 
 -14   4   5        5.73       10.97      8.63 o 
 -13   4   5        3.27        4.37      7.91 o 
 -12   4   5       40.87       37.59      7.79 o 
 -11   4   5       17.42       17.40      7.32 o 
 -10   4   5      129.24      126.04      8.20 o 
  -9   4   5       94.04       80.69      4.60 o 
  -8   4   5       55.56       54.04      3.35 o 
  -7   4   5      120.72      135.12      3.01 o 
  -6   4   5       41.45       54.95      2.61 o 
  -5   4   5      130.19      125.37      3.12 o 
  -4   4   5      445.81      455.19      6.56 o 
  -3   4   5      171.39      189.52      3.09 o 
  -2   4   5      378.40      368.31      4.28 o 
  -1   4   5     4327.68     4208.72     18.14 o 
   0   4   5      449.40      455.85      3.63 o 
   1   4   5      708.39      746.70     14.73 o 
   2   4   5     1162.85     1155.22     15.60 o 
   3   4   5      143.06      177.57      7.88 o 
   4   4   5      722.73      761.27     10.70 o 
   5   4   5      221.45      223.99      7.26 o 
   6   4   5       74.50       62.78      7.50 o 
   7   4   5        0.61       -4.25      7.48 o 
   8   4   5       51.56       43.85      8.34 o 
   9   4   5       44.42       47.34      8.96 o 
  10   4   5       66.92       56.39      9.62 o 
  11   4   5        4.36        6.95      8.65 o 
 -13   5   5        2.41        0.53      7.65 o 
 -12   5   5       25.86       25.58      7.46 o 
 -11   5   5        2.37        0.58      7.02 o 
 -10   5   5       53.23       60.00      7.27 o 
  -9   5   5      107.44      117.67      4.77 o 
  -8   5   5      259.86      287.39      5.55 o 
  -7   5   5      202.21      226.01      5.21 o 
  -6   5   5      557.25      572.10      7.94 o 
  -5   5   5       13.02       14.30      2.44 o 
  -4   5   5     1317.39     1382.51      7.74 o 
  -3   5   5       68.63       59.01      2.41 o 
  -2   5   5      397.40      415.97      4.19 o 
  -1   5   5      843.11      837.31      4.24 o 
   0   5   5     1188.69     1200.18      7.58 o 
   1   5   5     1440.82     1433.75      8.92 o 
   2   5   5       79.99      102.09      6.66 o 
   3   5   5      156.33      157.22      7.96 o 
   4   5   5      358.17      385.63     11.75 o 
   5   5   5       25.46       27.86      4.04 o 
   6   5   5      162.98      171.02     10.82 o 
   7   5   5       21.29       17.45      7.72 o 
   8   5   5       39.55       26.61      8.58 o 
   9   5   5       41.16       42.96      9.14 o 
  10   5   5        0.19        0.84      8.25 o 
  11   5   5        1.18       -3.16      8.65 o 
 -13   6   5        9.57       12.36      7.96 o 
 -12   6   5        5.45        0.90      7.60 o 
 -11   6   5       36.36       42.19      7.45 o 
 -10   6   5      404.54      394.47     15.57 o 
  -9   6   5      288.84      301.42     12.20 o 
  -8   6   5      139.05      147.07      6.98 o 
  -7   6   5       20.83       24.74      3.60 o 
  -6   6   5      171.29      187.00      4.43 o 
  -5   6   5      194.91      222.79      5.22 o 
  -4   6   5      101.12      108.93      3.12 o 
  -3   6   5      617.39      685.38      5.64 o 
  -2   6   5      796.73      833.37     12.06 o 
  -1   6   5     2737.14     2733.73     16.43 o 
   0   6   5     1119.15     1170.91      7.44 o 
   1   6   5      578.29      557.52      5.05 o 
   2   6   5      421.95      435.13      6.04 o 
   3   6   5       63.07       56.50      6.50 o 
   4   6   5      187.60      185.29      9.53 o 
   5   6   5       20.77       25.21      5.93 o 
   6   6   5      176.19      165.98     10.86 o 
   7   6   5       56.19       57.63      9.31 o 
   8   6   5        5.52       11.86      7.90 o 
   9   6   5       14.69       10.42      8.21 o 
  10   6   5       43.34       40.11      9.42 o 
 -13   7   5        7.24        7.79      8.00 o 
 -12   7   5        2.13        4.03      7.89 o 
 -11   7   5        4.20       -8.67     10.24 o 
 -10   7   5      101.35       96.56     10.82 o 
  -9   7   5      191.75      201.57     12.61 o 
  -8   7   5      344.69      339.50      9.72 o 
  -7   7   5       89.02       90.21      5.23 o 
  -6   7   5      124.17      116.24      5.12 o 
  -5   7   5       17.34       25.83      2.88 o 
  -4   7   5      358.57      368.07      4.80 o 
  -3   7   5     1847.11     2003.28     13.00 o 
  -2   7   5      783.57      797.77      5.51 o 
  -1   7   5     2719.22     2832.20     16.36 o 
   0   7   5      376.26      382.59      7.31 o 
   1   7   5      392.57      421.37     18.28 o 
   2   7   5       73.56       69.26      5.53 o 
   3   7   5        2.06       -0.22      6.66 o 
   4   7   5       21.86       25.84      6.64 o 
   5   7   5      107.98      111.54      5.64 o 
   6   7   5      185.02      188.50     11.30 o 
   7   7   5       10.59        8.41      8.34 o 
   8   7   5       15.63       12.76      8.32 o 
   9   7   5       37.53       41.17      9.14 o 
  10   7   5       27.58       32.81      9.53 o 
 -13   8   5       10.85       10.46      7.85 o 
 -12   8   5       13.60       14.78      9.87 o 
 -11   8   5       32.77       34.13      9.95 o 
 -10   8   5      143.92      145.23     11.55 o 
  -9   8   5      297.22      288.61      7.60 o 
  -8   8   5      101.59       90.07      5.34 o 
  -7   8   5       36.84       34.25      4.26 o 
  -6   8   5      606.22      584.83     11.14 o 
  -5   8   5       22.39       28.27      4.11 o 
  -4   8   5      674.95      712.56      8.25 o 
  -3   8   5       33.02       31.60      2.45 o 
  -2   8   5      105.94      138.53      2.67 o 
  -1   8   5      638.33      655.71      8.92 o 
   0   8   5     1385.06     1354.65     12.85 o 
   1   8   5      129.94      138.86      5.90 o 
   2   8   5      457.96      480.54      5.69 o 
   3   8   5      219.37      228.52     10.35 o 
   4   8   5        6.83       -5.86      7.54 o 
   5   8   5      187.07      190.07      6.73 o 
   6   8   5        8.08       13.63      8.01 o 
   7   8   5      244.07      254.07     13.01 o 
   8   8   5       16.81       13.47      8.30 o 
   9   8   5        0.64       -1.28      8.12 o 
  10   8   5       22.50       32.01      9.27 o 
 -13   9   5        2.80       12.50      7.61 o 
 -12   9   5       20.58       25.71     10.35 o 
 -11   9   5        6.47       10.40      8.67 o 
 -10   9   5       52.76       54.62      9.47 o 
  -9   9   5       85.64       84.85      5.59 o 
  -8   9   5      453.71      430.12     11.51 o 
  -7   9   5       45.47       43.24      4.89 o 
  -6   9   5       88.96       85.45      5.27 o 
  -5   9   5       79.01       74.52      4.89 o 
  -4   9   5      131.73      137.40      3.81 o 
  -3   9   5      151.63      152.89      3.49 o 
  -2   9   5      174.38      162.43      2.71 o 
  -1   9   5       65.69       52.45      4.60 o 
   0   9   5      271.42      272.66      6.97 o 
   1   9   5      317.21      313.64      7.66 o 
   2   9   5      275.85      243.06      8.22 o 
   3   9   5       45.85       47.81      3.38 o 
   4   9   5      106.12       92.04      4.05 o 
   5   9   5      174.54      185.21      6.97 o 
   6   9   5      709.86      740.52     18.45 o 
   7   9   5       53.52       49.24      9.07 o 
   8   9   5        3.01        4.05      8.38 o 
   9   9   5       58.58       58.00      9.89 o 
  10   9   5        4.74        9.09      8.45 o 
 -12  10   5        2.71        7.17      9.60 o 
 -11  10   5        8.57       18.71      9.16 o 
 -10  10   5        4.17        7.76      8.23 o 
  -9  10   5       46.78       39.72      4.91 o 
  -8  10   5      243.35      217.69      7.16 o 
  -7  10   5      319.20      314.37      7.80 o 
  -6  10   5      119.50      113.37      5.81 o 
  -5  10   5       63.97       73.20      5.19 o 
  -4  10   5      276.22      285.83     13.42 o 
  -3  10   5       97.32       98.26      3.27 o 
  -2  10   5      164.67      161.11      9.13 o 
  -1  10   5       98.29      105.83      8.46 o 
   0  10   5       47.88       46.76      5.17 o 
   1  10   5      376.52      407.60      8.92 o 
   2  10   5      296.56      323.90     25.77 o 
   3  10   5        6.40        1.38      2.49 o 
   4  10   5      201.83      186.94      4.73 o 
   5  10   5       39.68       41.22      5.74 o 
   6  10   5       15.85       15.02      8.16 o 
   7  10   5      153.21      145.27     11.13 o 
   8  10   5       41.38       43.40      9.31 o 
   9  10   5       18.96       18.69      8.94 o 
  10  10   5       34.80       35.55     10.09 o 
 -12  11   5       25.30       19.36      9.45 o 
 -11  11   5       23.11       20.31      9.14 o 
 -10  11   5        8.53        8.67      8.16 o 
  -9  11   5       56.39       51.27      6.56 o 
  -8  11   5       11.43       11.85      4.61 o 
  -7  11   5      272.01      273.39      7.86 o 
  -6  11   5      698.01      672.13     18.62 o 
  -5  11   5      467.13      483.22     18.20 o 
  -4  11   5      254.29      266.14      7.23 o 
  -3  11   5       97.48      100.66      3.33 o 
  -2  11   5       25.16       26.91      1.15 o 
  -1  11   5       93.49      100.92      5.76 o 
   0  11   5      178.19      186.07      9.21 o 
   1  11   5        3.57        5.33      5.07 o 
   2  11   5       83.30       67.38      7.90 o 
   3  11   5      103.59      106.47      7.78 o 
   4  11   5      172.00      147.97      7.49 o 
   5  11   5       83.14       82.85      6.25 o 
   6  11   5       15.66       15.18      7.92 o 
   7  11   5       95.19       84.31     10.00 o 
   8  11   5       34.61       26.32      9.05 o 
   9  11   5       18.58       12.96      9.05 o 
 -12  12   5        6.57       11.57      9.71 o 
 -11  12   5        0.76       -1.53      8.67 o 
 -10  12   5        3.01        4.98      8.72 o 
  -9  12   5       16.98       14.06      4.74 o 
  -8  12   5        4.43        3.62      4.76 o 
  -7  12   5      108.04      102.23      6.36 o 
  -6  12   5      238.60      238.29      7.69 o 
  -5  12   5       61.78       64.67      5.82 o 
  -4  12   5       55.15       59.95      5.45 o 
  -3  12   5      452.70      460.70      5.54 o 
  -2  12   5       60.94       46.05      2.88 o 
  -1  12   5       33.35       26.36      5.09 o 
   0  12   5      195.74      178.86      7.29 o 
   1  12   5      177.50      176.35      7.40 o 
   2  12   5      398.62      413.76     13.32 o 
   3  12   5      212.53      198.26      8.25 o 
   4  12   5      104.51      103.77      9.06 o 
   5  12   5       28.28       26.67      5.60 o 
   6  12   5       39.09       22.19      8.83 o 
   7  12   5       46.00       39.66      8.87 o 
   8  12   5       19.26       17.52      8.80 o 
   9  12   5       23.49       21.21      9.76 o 
 -12  13   5        5.43        0.40     10.24 o 
 -11  13   5        2.87       -2.17      9.16 o 
 -10  13   5        0.23       -3.45      8.74 o 
  -9  13   5       30.92       31.89      5.21 o 
  -8  13   5      174.49      170.16      6.93 o 
  -7  13   5       87.09       92.93      9.60 o 
  -6  13   5       81.82       83.13      6.15 o 
  -5  13   5        9.31       11.62      5.38 o 
  -4  13   5      373.30      375.27      8.82 o 
  -3  13   5       92.39       98.95      6.15 o 
  -2  13   5      497.02      491.80     16.14 o 
  -1  13   5       83.68       86.58      6.88 o 
   0  13   5      206.91      194.56      9.40 o 
   1  13   5      248.90      262.87      8.66 o 
   2  13   5      569.72      573.55     11.66 o 
   3  13   5        7.06       13.08      6.38 o 
   4  13   5      207.32      196.03      8.11 o 
   5  13   5       49.76       42.18      6.11 o 
   6  13   5       21.27        9.67      8.98 o 
   7  13   5        6.95        1.88      8.21 o 
   8  13   5        5.64        3.10      8.43 o 
   9  13   5       40.89       42.74     10.49 o 
 -11  14   5       35.27       42.03      9.87 o 
 -10  14   5        4.56        3.41      8.63 o 
  -9  14   5       16.73       17.37      5.13 o 
  -8  14   5       51.41       46.19      5.65 o 
  -7  14   5       89.14       84.37      6.20 o 
  -6  14   5      252.88      234.84      8.15 o 
  -5  14   5       40.46       37.56      4.64 o 
  -4  14   5      230.44      225.76      7.79 o 
  -3  14   5       38.69       37.01      5.90 o 
  -2  14   5      123.04      118.72      7.11 o 
  -1  14   5       28.97       25.26      5.96 o 
   0  14   5      113.32       99.00      7.46 o 
   1  14   5      297.61      315.85     16.50 o 
   2  14   5       97.68       94.32     10.44 o 
   3  14   5      230.14      231.04     10.12 o 
   4  14   5       28.57       31.89      5.98 o 
   5  14   5       50.95       47.32      6.34 o 
   6  14   5        0.52        1.04      8.52 o 
   7  14   5        0.85        6.13      8.45 o 
   8  14   5        4.83        0.22      8.94 o 
 -11  15   5        7.47        8.38      9.25 o 
 -10  15   5       27.55       26.48      9.53 o 
  -9  15   5       10.76        6.76      5.03 o 
  -8  15   5       15.83        8.44      5.14 o 
  -7  15   5       99.20       85.85      8.48 o 
  -6  15   5      149.31      137.79      7.27 o 
  -5  15   5       21.11       24.72      4.59 o 
  -4  15   5       43.63       38.43      4.87 o 
  -3  15   5      131.89      125.67      7.25 o 
  -2  15   5      104.52       87.09      7.05 o 
  -1  15   5      413.04      398.19     10.27 o 
   0  15   5       95.52       84.01     10.33 o 
   1  15   5      424.29      433.66     11.49 o 
   2  15   5      158.18      168.93      8.45 o 
   3  15   5       76.89       88.29      7.12 o 
   4  15   5       46.68       46.71      6.58 o 
   5  15   5       24.33       22.09      6.28 o 
   6  15   5       51.12       48.34     10.46 o 
   7  15   5       30.22       24.71      9.73 o 
   8  15   5       31.78       42.56     10.71 o 
 -10  16   5       23.04       19.56      8.94 o 
  -9  16   5       30.45       38.72      5.62 o 
  -8  16   5       15.65       15.94      5.47 o 
  -7  16   5      120.76      105.90     15.13 o 
  -6  16   5       48.93       44.64      6.28 o 
  -5  16   5      237.45      259.91      7.15 o 
  -4  16   5       49.27       41.69      4.98 o 
  -3  16   5       13.91       13.84      5.82 o 
  -2  16   5      377.72      405.20     10.41 o 
  -1  16   5      725.94      711.67     13.44 o 
   0  16   5       92.34       80.28      6.41 o 
   1  16   5      417.97      401.77     11.19 o 
   2  16   5       16.63       10.24      6.29 o 
   3  16   5        7.53        1.85      6.25 o 
   4  16   5       61.67       54.01      7.01 o 
   5  16   5        0.93       -0.11      5.99 o 
   6  16   5       10.77       15.02     10.07 o 
   7  16   5        8.27        4.20      9.73 o 
 -10  17   5        4.56       14.67      8.78 o 
  -9  17   5       12.56       17.08      6.77 o 
  -8  17   5       32.23       37.29      6.40 o 
  -7  17   5        0.81       -4.20      5.41 o 
  -6  17   5       90.07       87.32      6.95 o 
  -5  17   5       37.74       37.75      5.04 o 
  -4  17   5       51.08       55.41      6.55 o 
  -3  17   5      128.58      131.53      7.69 o 
  -2  17   5       12.73       17.66      6.60 o 
  -1  17   5      257.77      255.32      8.01 o 
   0  17   5       60.94       52.02      6.06 o 
   1  17   5       34.13       41.60      7.34 o 
   2  17   5       11.92       16.70      6.35 o 
   3  17   5       37.56       48.54      9.40 o 
   4  17   5       14.91       12.13      6.50 o 
   5  17   5       15.06       16.71      6.61 o 
   6  17   5       14.20       13.54      9.53 o 
   7  17   5       13.12       13.16      9.89 o 
  -9  18   5        8.76       12.77      5.00 o 
  -8  18   5       10.43       17.46      5.17 o 
  -7  18   5        4.96        9.23      6.59 o 
  -6  18   5       15.23       18.76      4.52 o 
  -5  18   5       10.24       15.52      4.59 o 
  -4  18   5       87.78       85.49      5.36 o 
  -3  18   5       47.77       48.96      5.95 o 
  -2  18   5      191.85      181.90      7.63 o 
  -1  18   5       63.64       51.49      6.93 o 
   0  18   5       49.97       59.64      6.34 o 
   1  18   5       24.52       25.01      6.99 o 
   2  18   5       41.04       45.53      7.04 o 
   3  18   5        9.38       10.82      6.58 o 
   4  18   5       25.20       29.30      6.80 o 
   5  18   5        2.86        4.81      6.54 o 
   6  18   5        7.92        7.68      9.67 o 
  -8  19   5        3.27        8.03     11.72 o 
  -7  19   5       18.01       22.04      5.39 o 
  -6  19   5       21.08       18.79      4.63 o 
  -5  19   5        1.04        4.44      4.43 o 
  -4  19   5       68.44       82.82      5.51 o 
  -3  19   5       28.67       32.63      6.52 o 
  -2  19   5      157.36      151.01      7.38 o 
  -1  19   5      116.41      112.81      6.93 o 
   0  19   5       34.24       28.41      5.78 o 
   1  19   5       13.94       15.78      7.26 o 
   2  19   5        5.91       14.79      6.85 o 
   3  19   5       72.57       70.05      8.17 o 
   4  19   5       34.42       34.08      7.28 o 
   5  19   5        6.38        4.90      6.87 o 
   6  19   5       21.31       19.02     10.00 o 
  -8  20   5        1.30        9.04     11.56 o 
  -7  20   5        5.45        3.11      5.64 o 
  -6  20   5        1.56        4.49      5.69 o 
  -5  20   5        9.09       10.28      4.64 o 
  -4  20   5       84.80       88.90      5.74 o 
  -3  20   5       19.51       22.30      5.02 o 
  -2  20   5       10.93       10.71      5.65 o 
  -1  20   5       22.03       27.22      5.79 o 
   0  20   5        8.42        9.42      7.31 o 
   1  20   5       22.38       20.28      7.61 o 
   2  20   5       28.48       24.89      7.34 o 
   3  20   5        1.08        2.97      6.72 o 
   4  20   5       20.18       23.35      7.15 o 
   5  20   5       13.40       11.53      9.52 o 
  -7  21   5        1.32        2.66      5.75 o 
  -6  21   5       16.94       15.54      5.81 o 
  -5  21   5       18.51       22.60      6.02 o 
  -4  21   5        2.83        9.51      5.92 o 
  -3  21   5       91.90       91.86      6.02 o 
  -2  21   5       13.22       14.31      5.74 o 
  -1  21   5        7.96       11.48      5.98 o 
   0  21   5        7.21        7.92      7.58 o 
   1  21   5        7.84        3.93      7.31 o 
   2  21   5       55.38       66.37      8.22 o 
   3  21   5        1.97       -1.00      6.97 o 
   4  21   5        7.26        8.20      7.30 o 
  -5  22   5        3.47        8.86      6.06 o 
  -4  22   5        0.05        5.02      6.00 o 
  -3  22   5        0.11        3.55      6.17 o 
  -2  22   5       12.88        8.86      7.78 o 
  -1  22   5       11.88       11.00      7.68 o 
   0  22   5        8.13        4.76      7.66 o 
   1  22   5       23.91       20.89      9.06 o 
   2  22   5       17.03       13.14      7.65 o 
   3  22   5        5.96        3.07      7.33 o 
  -4  23   5        9.26       13.19      6.48 o 
  -3  23   5        1.21        3.01      6.30 o 
  -2  23   5       13.85       10.48      8.27 o 
  -1  23   5        2.69        3.36      7.92 o 
   0  23   5        6.99        4.40      8.41 o 
   1  23   5       13.95       12.36      8.21 o 
 -14   0   6       12.81       17.50     12.03 o 
 -13   0   6        3.69        3.16     10.99 o 
 -12   0   6       49.37       40.66     11.61 o 
 -11   0   6      142.96      140.96     12.81 o 
 -10   0   6       18.31       27.39      9.95 o 
  -9   0   6        0.04        1.46      9.14 o 
  -8   0   6      963.91      950.59     18.56 o 
  -7   0   6       40.72       34.75      8.07 o 
  -6   0   6      395.81      431.79     11.77 o 
  -5   0   6       52.44       48.20      6.06 o 
  -4   0   6      150.05      146.20      6.95 o 
  -3   0   6       58.74       61.99      2.13 o 
  -2   0   6      539.02      567.17      4.54 o 
  -1   0   6     6192.52     6156.18     19.94 o 
   0   0   6     1059.53     1129.99     27.35 o 
   1   0   6     1141.88     1203.83     23.86 o 
   2   0   6      263.77      298.42      8.96 o 
   3   0   6       17.94       18.32      5.26 o 
   4   0   6     1240.55     1304.19     19.38 o 
   5   0   6     1466.14     1493.92     22.08 o 
   6   0   6      290.87      296.39     12.17 o 
   7   0   6        5.40        4.34      7.30 o 
   8   0   6       86.49       70.72      9.91 o 
   9   0   6       20.93       24.67      8.69 o 
  10   0   6        0.17        2.30      8.54 o 
 -14   1   6        7.69       11.76      8.33 o 
 -13   1   6       10.30       13.42      8.04 o 
 -12   1   6       18.20       14.47      7.73 o 
 -11   1   6       22.50       21.31      7.02 o 
 -10   1   6      117.33      106.94     12.76 o 
  -9   1   6       75.16       65.45      7.03 o 
  -8   1   6       66.72       60.24      3.49 o 
  -7   1   6      664.20      663.08     10.46 o 
  -6   1   6      593.47      602.71      9.17 o 
  -5   1   6     2530.92     2829.32     59.00 o 
  -4   1   6      784.68      805.06     24.23 o 
  -3   1   6     1374.85     1516.61      8.22 o 
  -2   1   6     2152.29     2331.97     15.49 o 
  -1   1   6      840.98      856.91     10.26 o 
   0   1   6     1489.34     1486.20      7.78 o 
   1   1   6      900.05      867.68     14.65 o 
   2   1   6      478.09      499.38      7.77 o 
   3   1   6        7.36        5.16      3.81 o 
   4   1   6      384.68      395.31      8.30 o 
   5   1   6      242.27      244.27      7.70 o 
   6   1   6       20.79       15.45      5.15 o 
   7   1   6      100.62       97.52      6.82 o 
   8   1   6       81.86       76.01      8.84 o 
   9   1   6       17.13        8.00      5.85 o 
  10   1   6        4.16       -0.50      5.90 o 
 -14   2   6        5.44       15.07      8.62 o 
 -13   2   6       42.86       53.30      8.68 o 
 -12   2   6       13.25        8.01      7.44 o 
 -11   2   6       28.18       30.40      7.35 o 
 -10   2   6      202.80      208.58      9.03 o 
  -9   2   6      192.87      190.09     13.24 o 
  -8   2   6      263.62      278.79      4.02 o 
  -7   2   6       76.64       80.90      2.06 o 
  -6   2   6      304.19      279.58     15.82 o 
  -5   2   6     1240.12     1320.78     34.15 o 
  -4   2   6     1082.13     1059.11     14.18 o 
  -3   2   6      988.32     1020.42      4.28 o 
  -2   2   6     1511.78     1493.44      8.74 o 
  -1   2   6      917.07     1014.80      9.44 o 
   0   2   6     1139.31     1200.86      7.01 o 
   1   2   6     1326.45     1349.40      9.64 o 
   2   2   6      147.34      134.74      5.36 o 
   3   2   6      262.14      273.94      6.79 o 
   4   2   6       49.77       55.46      6.16 o 
   5   2   6      361.80      359.62      8.72 o 
   6   2   6      117.84      131.27      7.28 o 
   7   2   6       56.88       53.72      5.97 o 
   8   2   6       12.98       12.30      5.82 o 
   9   2   6       19.81       17.62      6.08 o 
  10   2   6        9.84        7.73      6.12 o 
 -14   3   6        1.15       -0.10      8.50 o 
 -13   3   6        4.35       11.57      7.49 o 
 -12   3   6       22.55       18.81      7.63 o 
 -11   3   6       42.76       42.19      7.62 o 
 -10   3   6       28.06       16.64      6.71 o 
  -9   3   6      240.95      236.59      9.16 o 
  -8   3   6        7.96        5.38      1.99 o 
  -7   3   6       96.41      102.72      5.08 o 
  -6   3   6       37.24       37.05      2.50 o 
  -5   3   6      996.55     1101.57     20.84 o 
  -4   3   6      394.43      432.23      3.96 o 
  -3   3   6      241.41      253.97      3.11 o 
  -2   3   6      241.04      222.84      3.58 o 
  -1   3   6     1382.49     1462.09      8.27 o 
   0   3   6     1790.21     1867.44      9.95 o 
   1   3   6      327.65      341.36      5.49 o 
   2   3   6      121.57      120.87      5.06 o 
   3   3   6       44.53       40.06      4.37 o 
   4   3   6      185.59      168.71      6.45 o 
   5   3   6      203.74      200.35      7.29 o 
   6   3   6        1.34       -0.78      5.01 o 
   7   3   6       42.92       42.61      5.96 o 
   8   3   6      159.31      155.80      8.14 o 
   9   3   6       23.04       19.74      6.71 o 
  10   3   6        3.73        1.73      8.49 o 
 -14   4   6       25.50       18.75      8.65 o 
 -13   4   6        0.51       -2.18      7.70 o 
 -12   4   6        6.72       10.14      7.48 o 
 -11   4   6       30.81       27.38      7.43 o 
 -10   4   6      207.28      190.01      9.00 o 
  -9   4   6      153.53      126.70      8.41 o 
  -8   4   6       27.19       37.10      2.82 o 
  -7   4   6       47.06       49.20      1.70 o 
  -6   4   6      103.86      112.83      1.61 o 
  -5   4   6      185.01      188.93      2.52 o 
  -4   4   6      322.23      348.49      5.78 o 
  -3   4   6       83.40       96.42      2.20 o 
  -2   4   6     1247.26     1393.27      7.85 o 
  -1   4   6     1517.74     1594.09      6.94 o 
   0   4   6      191.25      190.53      2.99 o 
   1   4   6      299.08      328.08      6.94 o 
   2   4   6      151.85      174.92      7.88 o 
   3   4   6      470.82      490.99     12.43 o 
   4   4   6       15.11       14.40      4.48 o 
   5   4   6       65.39       58.41      5.69 o 
   6   4   6      126.02      125.28      6.98 o 
   7   4   6        7.13       -1.31      7.99 o 
   8   4   6        2.04        2.74      7.79 o 
   9   4   6        4.41        4.89      8.47 o 
  10   4   6        3.63        0.55      8.38 o 
 -13   5   6       10.17       16.26      8.03 o 
 -12   5   6       38.32       34.90      7.83 o 
 -11   5   6       93.44      110.64      8.63 o 
 -10   5   6       29.77       28.11      6.84 o 
  -9   5   6      158.01      153.48      8.23 o 
  -8   5   6       90.33      100.23      3.82 o 
  -7   5   6       75.04       76.61      2.22 o 
  -6   5   6      283.64      289.47      3.46 o 
  -5   5   6      338.34      338.99      4.62 o 
  -4   5   6       73.83       48.86      2.48 o 
  -3   5   6      764.63      793.94      6.14 o 
  -2   5   6       58.42       59.88      1.98 o 
  -1   5   6      119.27      118.03      2.28 o 
   0   5   6     2626.03     2778.57     11.12 o 
   1   5   6      888.75      890.96     10.73 o 
   2   5   6      242.05      256.46      9.22 o 
   3   5   6       12.40       25.13      6.46 o 
   4   5   6      210.80      226.50     10.07 o 
   5   5   6       98.39       92.58      9.22 o 
   6   5   6      106.29      107.60     10.04 o 
   7   5   6        6.83        5.20      7.94 o 
   8   5   6       19.11       13.03      8.45 o 
   9   5   6       36.77       45.81      9.49 o 
  10   5   6        0.94        7.03      8.98 o 
 -13   6   6        1.07       -3.53      7.82 o 
 -12   6   6        3.09        3.71      7.50 o 
 -11   6   6       12.64        7.56      6.87 o 
 -10   6   6       52.14       49.72      7.02 o 
  -9   6   6      113.80      114.30      7.73 o 
  -8   6   6       32.73       38.38      3.44 o 
  -7   6   6        0.55        3.78      2.82 o 
  -6   6   6       87.86       87.87      3.07 o 
  -5   6   6        3.47        3.96      1.95 o 
  -4   6   6      187.58      168.95      3.55 o 
  -3   6   6      149.06      179.21      3.42 o 
  -2   6   6     1319.50     1408.76     19.02 o 
  -1   6   6       98.94       95.86      1.94 o 
   0   6   6      773.11      797.31      5.82 o 
   1   6   6     1350.26     1368.52     13.36 o 
   2   6   6       91.79       88.46      6.99 o 
   3   6   6       74.83       79.59      7.74 o 
   4   6   6        3.29        2.12      6.66 o 
   5   6   6       62.35       54.75      8.67 o 
   6   6   6      147.87      157.02     10.86 o 
   7   6   6       22.84       17.83      8.58 o 
   8   6   6       12.04       14.84      8.38 o 
   9   6   6       24.43       20.53      9.00 o 
  10   6   6       20.62       23.91      9.09 o 
 -13   7   6        2.83        3.81      7.48 o 
 -12   7   6       10.63       17.10      7.49 o 
 -11   7   6       32.58       39.31      7.21 o 
 -10   7   6       10.16       19.36      6.67 o 
  -9   7   6      265.08      256.56      9.25 o 
  -8   7   6      364.77      325.63      6.06 o 
  -7   7   6      283.10      280.89      5.37 o 
  -6   7   6      184.96      170.95      4.21 o 
  -5   7   6      223.61      218.02      3.63 o 
  -4   7   6      163.14      161.22      3.66 o 
  -3   7   6      536.24      558.85     10.61 o 
  -2   7   6      424.71      432.81      4.50 o 
  -1   7   6       54.98       74.29      3.41 o 
   0   7   6       64.88       71.76      4.99 o 
   1   7   6      313.97      343.04      4.31 o 
   2   7   6      278.96      283.42     10.13 o 
   3   7   6       26.55       29.44      6.44 o 
   4   7   6      371.07      393.50     12.92 o 
   5   7   6      226.07      228.02      7.14 o 
   6   7   6      127.95      132.89     10.66 o 
   7   7   6       74.87       80.43     10.20 o 
   8   7   6        1.84        9.40      7.81 o 
   9   7   6       15.39       11.48      9.05 o 
  10   7   6       22.41       26.94      9.76 o 
 -13   8   6       25.33       36.10      8.13 o 
 -12   8   6        2.58        5.24      7.11 o 
 -11   8   6        0.82        3.46      6.84 o 
 -10   8   6      132.23      127.21      8.22 o 
  -9   8   6      205.92      196.31      8.37 o 
  -8   8   6       79.42       83.70      4.61 o 
  -7   8   6      123.27      125.51      5.39 o 
  -6   8   6      721.88      715.76      7.27 o 
  -5   8   6      315.81      331.77      4.48 o 
  -4   8   6      534.96      535.71      6.59 o 
  -3   8   6      415.90      452.42     16.27 o 
  -2   8   6        8.92       11.01      1.65 o 
  -1   8   6      446.35      417.27      7.91 o 
   0   8   6     1348.79     1317.47     13.34 o 
   1   8   6       37.30       27.59      2.89 o 
   2   8   6       90.50       79.09      3.15 o 
   3   8   6        6.07        1.66      7.03 o 
   4   8   6      129.75      130.96      9.53 o 
   5   8   6      317.14      299.21     17.10 o 
   6   8   6      133.00      140.36     10.97 o 
   7   8   6        1.31        5.29      7.96 o 
   8   8   6        1.47        2.19      8.27 o 
   9   8   6        0.95       -2.23      8.63 o 
  10   8   6       14.87       19.25      9.71 o 
 -13   9   6       20.37       34.14      8.42 o 
 -12   9   6        9.01        9.12      7.21 o 
 -11   9   6        4.36        5.74      6.56 o 
 -10   9   6       75.71       59.81      7.06 o 
  -9   9   6      215.02      220.06      8.81 o 
  -8   9   6      111.47      115.27      4.91 o 
  -7   9   6       33.48       37.18      3.95 o 
  -6   9   6      660.34      659.00     12.11 o 
  -5   9   6      195.09      181.57      3.88 o 
  -4   9   6      560.53      583.20      6.38 o 
  -3   9   6      351.64      370.79      6.97 o 
  -2   9   6      162.48      162.48      4.25 o 
  -1   9   6      192.91      198.19      6.34 o 
   0   9   6      253.87      277.73      7.46 o 
   1   9   6      163.92      161.39     10.12 o 
   2   9   6      278.35      294.04     11.33 o 
   3   9   6       48.42       41.15      7.88 o 
   4   9   6      170.63      156.20     10.29 o 
   5   9   6      440.47      400.81     21.38 o 
   6   9   6       42.43       42.16      9.31 o 
   7   9   6       78.98       70.97      9.91 o 
   8   9   6       25.20       33.01      9.25 o 
   9   9   6        8.74       20.62      9.47 o 
 -12  10   6       15.51       12.76      8.27 o 
 -11  10   6        6.28        4.52      6.69 o 
 -10  10   6       45.55       38.35      6.87 o 
  -9  10   6       13.05        5.35      8.89 o 
  -8  10   6       97.67       90.19      5.55 o 
  -7  10   6       59.72       56.31      4.38 o 
  -6  10   6      462.77      455.47      6.33 o 
  -5  10   6      222.65      225.17      6.77 o 
  -4  10   6      276.56      274.06      4.86 o 
  -3  10   6      183.73      168.19      3.61 o 
  -2  10   6       23.09       15.53      4.47 o 
  -1  10   6        7.80        2.10      4.35 o 
   0  10   6      285.40      275.15      7.73 o 
   1  10   6      219.90      216.60     10.97 o 
   2  10   6       35.25       32.08      7.57 o 
   3  10   6       67.68       53.71      9.05 o 
   4  10   6      464.21      458.68     29.41 o 
   5  10   6      143.02      145.49      7.00 o 
   6  10   6        5.65        8.32      8.30 o 
   7  10   6       50.84       45.15      9.49 o 
   8  10   6        2.93        4.09      8.41 o 
   9  10   6       18.16       14.16      9.27 o 
 -12  11   6        3.50        8.79      7.25 o 
 -11  11   6        0.71       -0.02      6.65 o 
 -10  11   6        0.47       -0.97      8.67 o 
  -9  11   6       23.38       15.02      8.58 o 
  -8  11   6      327.27      300.85      8.55 o 
  -7  11   6       43.85       36.09      5.35 o 
  -6  11   6      113.47      111.11      4.00 o 
  -5  11   6       66.33       63.68      3.48 o 
  -4  11   6      189.94      188.86      4.47 o 
  -3  11   6        0.62       -0.06      2.23 o 
  -2  11   6      170.92      174.46      6.55 o 
  -1  11   6       55.89       54.03      5.62 o 
   0  11   6       72.34       67.69      5.87 o 
   1  11   6      122.33      114.14      6.83 o 
   2  11   6      453.69      453.87     14.07 o 
   3  11   6      368.65      388.28     14.18 o 
   4  11   6       74.17       79.05      6.65 o 
   5  11   6      100.10      101.55      6.50 o 
   6  11   6        5.29        3.01      8.78 o 
   7  11   6       28.81       28.69      9.05 o 
   8  11   6       14.06       17.12      9.18 o 
   9  11   6       14.56        5.35      9.60 o 
 -12  12   6       24.46       30.99      8.74 o 
 -11  12   6       28.85       29.60     10.33 o 
 -10  12   6        9.47        9.29      8.56 o 
  -9  12   6        1.25        0.88      8.56 o 
  -8  12   6       10.52        6.27      4.77 o 
  -7  12   6      205.89      207.07      7.32 o 
  -6  12   6      213.18      205.54      4.79 o 
  -5  12   6      978.48     1000.51     25.82 o 
  -4  12   6      102.51      104.83      3.95 o 
  -3  12   6      112.79      101.73      3.14 o 
  -2  12   6      322.39      317.91      8.43 o 
  -1  12   6       41.29       39.47      5.67 o 
   0  12   6       30.44       26.24      5.57 o 
   1  12   6      205.90      207.64      8.20 o 
   2  12   6      469.82      462.30     14.69 o 
   3  12   6      361.58      353.46     13.56 o 
   4  12   6      106.87      102.24      7.22 o 
   5  12   6        8.10        9.22      5.46 o 
   6  12   6       10.69        8.52      8.16 o 
   7  12   6       68.42       57.56      9.95 o 
   8  12   6        9.96       12.54      8.83 o 
   9  12   6       22.52       19.00     10.22 o 
 -12  13   6        7.95        8.93      7.36 o 
 -11  13   6        1.62       -0.55      9.65 o 
 -10  13   6       36.15       20.15      9.34 o 
  -9  13   6        1.89       -1.24      8.38 o 
  -8  13   6       76.64       70.30      6.05 o 
  -7  13   6      116.14      114.17      6.54 o 
  -6  13   6       40.61       41.20      4.48 o 
  -5  13   6      234.80      240.78      5.94 o 
  -4  13   6       42.53       40.94      3.66 o 
  -3  13   6       86.85       85.25      6.41 o 
  -2  13   6       57.52       46.80      6.01 o 
  -1  13   6       47.07       41.91      6.15 o 
   0  13   6       84.18       80.33      6.53 o 
   1  13   6       63.04       59.82      6.67 o 
   2  13   6      203.03      176.13     11.22 o 
   3  13   6       10.37       19.54      6.21 o 
   4  13   6       57.48       56.20      6.59 o 
   5  13   6       18.34       28.52      5.85 o 
   6  13   6        7.03        8.67      8.05 o 
   7  13   6        2.20        2.37      8.56 o 
   8  13   6        6.29        3.25      8.92 o 
 -11  14   6       24.62       34.11     10.62 o 
 -10  14   6       38.90       39.84     10.02 o 
  -9  14   6       45.47       51.08      9.87 o 
  -8  14   6       46.56       41.74      5.69 o 
  -7  14   6      124.08      121.03      6.89 o 
  -6  14   6       46.52       40.44      4.58 o 
  -5  14   6       50.62       59.53      4.85 o 
  -4  14   6       30.63       36.06      5.69 o 
  -3  14   6       74.54       79.27      6.43 o 
  -2  14   6       14.60       12.38      5.79 o 
  -1  14   6      271.32      246.38      8.77 o 
   0  14   6       46.53       37.38      6.32 o 
   1  14   6       30.33       34.30      6.64 o 
   2  14   6      126.72      119.39     10.15 o 
   3  14   6      112.35      112.27      7.59 o 
   4  14   6       28.82       39.70      6.33 o 
   5  14   6       89.67       79.02     10.01 o 
   6  14   6        5.32        2.17      8.92 o 
   7  14   6        0.54        1.39      8.87 o 
   8  14   6       31.36       50.04     11.02 o 
 -11  15   6        8.58        2.99      9.60 o 
 -10  15   6       13.83       14.84      9.31 o 
  -9  15   6       36.46       36.19      9.36 o 
  -8  15   6       16.31       17.11      5.45 o 
  -7  15   6       82.13       91.93      5.26 o 
  -6  15   6      126.26      135.15      5.73 o 
  -5  15   6       94.64       93.70      5.45 o 
  -4  15   6       27.87       26.40      5.76 o 
  -3  15   6      120.84      124.79      7.41 o 
  -2  15   6      132.10      115.41      7.32 o 
  -1  15   6      241.06      230.75      8.89 o 
   0  15   6      395.54      384.48     15.97 o 
   1  15   6      155.63      145.33      8.12 o 
   2  15   6      143.70      133.56      8.98 o 
   3  15   6       19.37       26.98      6.64 o 
   4  15   6       63.76       62.15      6.99 o 
   5  15   6        6.27        5.36      5.97 o 
   6  15   6        7.04        9.60      8.94 o 
   7  15   6        1.06       10.88      9.65 o 
 -10  16   6       47.40       58.71     10.40 o 
  -9  16   6        0.85        2.46      8.25 o 
  -8  16   6       12.59       11.03      5.54 o 
  -7  16   6        3.50        5.95      4.46 o 
  -6  16   6      186.80      173.46      6.65 o 
  -5  16   6       96.18       94.55      5.59 o 
  -4  16   6       64.44       66.36      6.66 o 
  -3  16   6       90.32       82.08      7.07 o 
  -2  16   6      306.10      278.77      9.43 o 
  -1  16   6      134.49      148.20      8.29 o 
   0  16   6      169.62      131.64     14.22 o 
   1  16   6       11.78       22.60      6.70 o 
   2  16   6       85.31       71.31      7.56 o 
   3  16   6      160.64      137.05      8.28 o 
   4  16   6       13.87       16.93      6.56 o 
   5  16   6       79.59       80.69      7.51 o 
   6  16   6        8.93       10.99      9.47 o 
   7  16   6       34.78       41.83     10.73 o 
 -10  17   6        9.25       18.91      9.20 o 
  -9  17   6        3.92        8.67      8.63 o 
  -8  17   6       44.44       38.76      6.15 o 
  -7  17   6       80.87       82.30      7.67 o 
  -6  17   6       53.07       54.85      5.27 o 
  -5  17   6       97.06       86.25      5.66 o 
  -4  17   6      103.02       97.53      7.35 o 
  -3  17   6       49.78       37.10      6.72 o 
  -2  17   6      447.44      404.72     10.98 o 
  -1  17   6      306.30      265.05      9.76 o 
   0  17   6       63.29       63.06      8.90 o 
   1  17   6       12.68       24.37      6.83 o 
   2  17   6       23.40       19.36      6.75 o 
   3  17   6       99.08       83.27      7.70 o 
   4  17   6        8.45        2.20      6.04 o 
   5  17   6        1.94        4.13      6.34 o 
   6  17   6        6.35        7.19      9.34 o 
  -9  18   6        8.33       19.49      7.40 o 
  -8  18   6       59.04       61.41      7.90 o 
  -7  18   6       21.92       17.41      4.86 o 
  -6  18   6        3.82        5.45      4.65 o 
  -5  18   6       48.96       45.58      5.26 o 
  -4  18   6       38.65       36.58      6.69 o 
  -3  18   6       72.70       82.33      7.46 o 
  -2  18   6       90.95       81.91      7.49 o 
  -1  18   6       74.25       81.91      6.69 o 
   0  18   6       57.69       61.20      6.43 o 
   1  18   6       45.42       42.92      7.34 o 
   2  18   6       46.26       42.93      7.15 o 
   3  18   6        2.51        1.44      6.29 o 
   4  18   6        0.13        1.01      6.55 o 
   5  18   6       56.42       50.95     10.84 o 
   6  18   6        1.46       -0.55     10.15 o 
  -8  19   6       16.41       19.49      6.01 o 
  -7  19   6        3.70        4.84      4.40 o 
  -6  19   6       42.39       48.22      4.99 o 
  -5  19   6       13.32       21.17      4.70 o 
  -4  19   6       52.04       56.69      5.64 o 
  -3  19   6       10.14       11.17      5.75 o 
  -2  19   6        1.83        6.37      5.59 o 
  -1  19   6       27.56       32.28      6.13 o 
   0  19   6        6.49       14.05      5.86 o 
   1  19   6       90.12       91.52      8.08 o 
   2  19   6       24.34       22.16      6.96 o 
   3  19   6        5.65       11.58      6.73 o 
   4  19   6        3.16        3.29      6.81 o 
   5  19   6        1.68        4.49      9.36 o 
  -7  20   6       13.81       13.47      5.53 o 
  -6  20   6       27.54       36.31      4.95 o 
  -5  20   6        3.30        5.94      4.67 o 
  -4  20   6       29.85       33.79      5.11 o 
  -3  20   6        9.67        8.29      5.77 o 
  -2  20   6       32.83       22.61      5.99 o 
  -1  20   6        3.52        0.17      5.73 o 
   0  20   6       20.21       29.50     13.93 o 
   1  20   6       15.84       24.13      7.12 o 
   2  20   6       29.49       30.87      7.40 o 
   3  20   6        7.02        9.35      6.96 o 
   4  20   6       24.51       23.38      7.41 o 
  -6  21   6       16.04       25.36      5.97 o 
  -5  21   6        9.41       16.54      4.93 o 
  -4  21   6        1.05        7.96      5.00 o 
  -3  21   6       51.38       59.14      6.67 o 
  -2  21   6        1.30        1.71      5.76 o 
  -1  21   6       18.05       18.46      5.93 o 
   0  21   6        2.72        4.97      7.51 o 
   1  21   6       10.05       10.12      7.01 o 
   2  21   6        7.23        9.36      6.94 o 
   3  21   6        2.14        4.49      7.01 o 
  -5  22   6       23.75       24.51      6.23 o 
  -4  22   6       16.24       20.40      6.23 o 
  -3  22   6       11.03       12.30      6.18 o 
  -2  22   6       12.08        8.52      6.07 o 
  -1  22   6        5.00        8.74      6.29 o 
   0  22   6        5.34        4.52      7.89 o 
   1  22   6       14.85       16.18     11.35 o 
   2  22   6        5.38        8.92      7.32 o 
  -2  23   6       35.62       26.35     10.64 o 
  -1  23   6        9.07       11.92     10.11 o 
 -14   0   7       25.29       30.20     12.81 o 
 -13   0   7       44.93       45.64     11.86 o 
 -12   0   7       61.82       59.18     12.32 o 
 -11   0   7       22.21       22.87      9.98 o 
 -10   0   7       69.76       70.52     10.13 o 
  -9   0   7       70.74       71.70     10.68 o 
  -8   0   7       47.35       50.02      8.94 o 
  -7   0   7      254.04      263.60     11.08 o 
  -6   0   7      225.09      247.01      9.67 o 
  -5   0   7     1056.69     1055.49     15.93 o 
  -4   0   7       14.08        7.30      1.41 o 
  -3   0   7     4873.29     5212.29     33.55 o 
  -2   0   7      664.64      673.46     15.02 o 
  -1   0   7      168.31      156.66      4.51 o 
   0   0   7      189.81      222.37      5.43 o 
   1   0   7      585.95      599.71      8.63 o 
   2   0   7        4.58        0.33      5.57 o 
   3   0   7     3059.40     3197.54     29.36 o 
   4   0   7       31.25       42.98      7.41 o 
   5   0   7      274.77      271.12     11.61 o 
   6   0   7       82.08       91.30      9.31 o 
   7   0   7       22.00       19.75      8.52 o 
   8   0   7       29.01       37.54      8.96 o 
   9   0   7       55.17       50.79      9.71 o 
  10   0   7        4.85        1.04      9.11 o 
 -14   1   7        1.16        4.67      7.97 o 
 -13   1   7       23.39       32.00      8.06 o 
 -12   1   7       32.58       32.45      7.98 o 
 -11   1   7        6.14        0.78      6.99 o 
 -10   1   7       83.66       96.56      8.08 o 
  -9   1   7      168.96      152.93      8.32 o 
  -8   1   7       47.33       38.25      6.18 o 
  -7   1   7      274.32      290.64     15.79 o 
  -6   1   7      822.47      842.95     10.64 o 
  -5   1   7     1000.30      989.83     24.27 o 
  -4   1   7      391.44      387.16      6.17 o 
  -3   1   7     1539.32     1653.29      5.94 o 
  -2   1   7     3186.21     3396.60     19.94 o 
  -1   1   7      806.34      854.66      9.91 o 
   0   1   7     1066.02     1065.80      9.51 o 
   1   1   7      653.70      675.42      7.43 o 
   2   1   7      833.96      827.53     10.39 o 
   3   1   7      155.05      174.26      6.31 o 
   4   1   7       86.96       84.07      5.72 o 
   5   1   7       66.46       67.32      5.79 o 
   6   1   7       44.00       40.98      7.75 o 
   7   1   7       10.78        2.79      5.76 o 
   8   1   7       53.80       45.17      6.64 o 
   9   1   7        6.45        3.49      6.03 o 
  10   1   7        7.17        2.94      6.35 o 
 -14   2   7        0.40       -4.91      8.21 o 
 -13   2   7       14.76       23.09      8.75 o 
 -12   2   7       83.34       76.29      8.44 o 
 -11   2   7       17.84       14.28      7.00 o 
 -10   2   7       69.52       67.07      7.29 o 
  -9   2   7      231.10      225.56     16.66 o 
  -8   2   7      312.65      307.88      8.74 o 
  -7   2   7       40.80       40.33      5.38 o 
  -6   2   7       61.11       62.52      5.11 o 
  -5   2   7      206.59      206.45      8.26 o 
  -4   2   7       49.16       43.38      1.29 o 
  -3   2   7      275.07      319.21      3.38 o 
  -2   2   7       38.00       32.41      2.92 o 
  -1   2   7     1751.42     1874.04     10.10 o 
   0   2   7      921.65      958.18      8.77 o 
   1   2   7      565.89      610.88      7.18 o 
   2   2   7      373.27      409.48     16.68 o 
   3   2   7      392.78      385.92     15.19 o 
   4   2   7      182.55      174.06      6.87 o 
   5   2   7       53.53       47.78      5.59 o 
   6   2   7      224.03      228.93      8.33 o 
   7   2   7      140.90      133.67      9.09 o 
   8   2   7        0.29        3.75      5.91 o 
   9   2   7        4.97        5.49      6.33 o 
  10   2   7        1.24        1.83      6.48 o 
 -14   3   7       19.49       24.25      8.70 o 
 -13   3   7        0.89        1.05      7.63 o 
 -12   3   7        1.78       -7.35      7.35 o 
 -11   3   7       17.31       14.46      7.05 o 
 -10   3   7      179.47      169.67      9.84 o 
  -9   3   7      562.13      552.51     11.61 o 
  -8   3   7       22.97       23.50      5.97 o 
  -7   3   7       18.09       21.27      1.41 o 
  -6   3   7      146.28      126.73      2.76 o 
  -5   3   7      178.81      197.81      6.26 o 
  -4   3   7      728.34      841.25     15.05 o 
  -3   3   7      683.58      738.21      6.09 o 
  -2   3   7      563.88      607.32      5.86 o 
  -1   3   7      207.01      205.41      5.74 o 
   0   3   7      386.61      401.47      6.49 o 
   1   3   7      284.69      302.24      5.66 o 
   2   3   7      738.59      798.75     19.87 o 
   3   3   7       56.73       50.79      4.97 o 
   4   3   7       36.16       36.48      5.04 o 
   5   3   7       56.49       50.24      5.89 o 
   6   3   7       36.24       34.50      5.70 o 
   7   3   7       34.63       37.79      6.16 o 
   8   3   7        7.85        8.59      5.96 o 
   9   3   7       15.17        7.92      8.94 o 
  10   3   7       12.24        1.66      9.11 o 
 -14   4   7       14.47        9.53     11.90 o 
 -13   4   7        0.12       -8.00      8.00 o 
 -12   4   7        7.49        7.28      7.39 o 
 -11   4   7       11.50       10.83      7.31 o 
 -10   4   7       28.10       24.23      6.46 o 
  -9   4   7      310.67      314.61     13.17 o 
  -8   4   7       12.38       11.32      5.62 o 
  -7   4   7       34.85       29.21      2.23 o 
  -6   4   7       49.74       33.71      2.52 o 
  -5   4   7      147.82      166.85      2.93 o 
  -4   4   7      252.65      287.64      3.99 o 
  -3   4   7      132.16      151.15      3.35 o 
  -2   4   7       57.09       64.93      2.75 o 
  -1   4   7      154.99      160.85      3.73 o 
   0   4   7     1211.82     1252.24      8.92 o 
   1   4   7      615.23      618.42      9.49 o 
   2   4   7      108.10      122.64      7.76 o 
   3   4   7      596.86      613.99     14.31 o 
   4   4   7       42.45       39.62      5.15 o 
   5   4   7        3.89        2.09      4.87 o 
   6   4   7        4.48        2.01      5.51 o 
   7   4   7       48.50       34.97      9.11 o 
   8   4   7        6.52       10.51      8.80 o 
   9   4   7       20.49       23.34      9.11 o 
  10   4   7        2.44       -3.14      8.98 o 
 -13   5   7        7.43        7.77      7.63 o 
 -12   5   7       11.40        6.53      7.26 o 
 -11   5   7       41.05       41.75      7.54 o 
 -10   5   7      151.43      150.19      8.48 o 
  -9   5   7      824.96      830.53     13.55 o 
  -8   5   7       53.89       53.27      6.18 o 
  -7   5   7      285.76      272.09      2.43 o 
  -6   5   7       95.92       87.66      2.17 o 
  -5   5   7      244.88      248.25      6.67 o 
  -4   5   7       50.42       39.04      2.43 o 
  -3   5   7       23.26       20.70      2.33 o 
  -2   5   7      660.12      688.69      6.22 o 
  -1   5   7      344.18      332.66      8.28 o 
   0   5   7      313.79      329.64      7.24 o 
   1   5   7      354.52      381.55      8.16 o 
   2   5   7      938.79      932.70     16.52 o 
   3   5   7        8.39       14.07      6.55 o 
   4   5   7       34.16       34.82      7.81 o 
   5   5   7       72.16       61.68      8.43 o 
   6   5   7        5.63        4.31      8.27 o 
   7   5   7       90.46       94.86     10.18 o 
   8   5   7        4.72       -0.97      8.43 o 
   9   5   7       32.85       29.91      9.53 o 
  10   5   7       10.31       12.59      9.53 o 
 -13   6   7        0.16        0.30      7.81 o 
 -12   6   7        3.56        3.94      7.37 o 
 -11   6   7       13.39        9.83      6.99 o 
 -10   6   7       69.73       66.42      9.81 o 
  -9   6   7       64.92       63.23      6.91 o 
  -8   6   7       95.67       96.43      6.92 o 
  -7   6   7      108.57      108.84      2.77 o 
  -6   6   7      127.68      147.37      2.99 o 
  -5   6   7       22.79       26.92      3.23 o 
  -4   6   7      161.01      162.17      3.60 o 
  -3   6   7      400.46      403.67      5.01 o 
  -2   6   7      143.78      151.33      2.72 o 
  -1   6   7       13.69       12.74      1.62 o 
   0   6   7      334.55      342.52      4.61 o 
   1   6   7      443.52      414.50      8.59 o 
   2   6   7      142.68      127.40      8.19 o 
   3   6   7      431.21      462.59     13.21 o 
   4   6   7      109.85      111.63      9.47 o 
   5   6   7       84.50       77.85      9.82 o 
   6   6   7      421.99      433.08     15.57 o 
   7   6   7        4.37        1.70      7.99 o 
   8   6   7        0.29       -2.63      8.49 o 
   9   6   7        5.70       11.50      8.89 o 
 -13   7   7        9.26       13.15      7.89 o 
 -12   7   7        0.62        3.03      7.38 o 
 -11   7   7        7.47        4.66      6.91 o 
 -10   7   7      142.95      151.80     13.66 o 
  -9   7   7      145.44      156.37      7.98 o 
  -8   7   7       68.97       68.36      3.87 o 
  -7   7   7       26.11       21.65      2.49 o 
  -6   7   7      390.68      378.89      4.51 o 
  -5   7   7      151.09      153.81      3.98 o 
  -4   7   7      385.15      413.02      5.76 o 
  -3   7   7      139.30      137.33      3.44 o 
  -2   7   7      617.44      668.32     10.84 o 
  -1   7   7       73.39       69.56      2.19 o 
   0   7   7     1007.92      956.00     17.02 o 
   1   7   7       70.53       79.32      3.36 o 
   2   7   7        8.16        5.57      6.11 o 
   3   7   7      102.46      116.23      8.72 o 
   4   7   7      266.06      255.09     11.86 o 
   5   7   7      171.73      177.92     11.33 o 
   6   7   7       11.14       14.62      9.20 o 
   7   7   7       58.25       55.84      9.84 o 
   8   7   7       36.12       31.04      9.42 o 
   9   7   7       19.70       21.33      9.34 o 
 -13   8   7        9.84       16.14      7.93 o 
 -12   8   7       22.99       36.71      7.76 o 
 -11   8   7       75.88       67.59      7.48 o 
 -10   8   7      196.61      187.48      8.82 o 
  -9   8   7      129.68      124.82      7.69 o 
  -8   8   7       75.27       90.41      4.36 o 
  -7   8   7       23.78       19.48      2.70 o 
  -6   8   7      129.68      118.21      3.36 o 
  -5   8   7      203.79      202.86      4.48 o 
  -4   8   7       89.26       89.95      3.67 o 
  -3   8   7      211.76      206.12      3.97 o 
  -2   8   7        1.50        5.03      1.87 o 
  -1   8   7      465.01      483.20      8.81 o 
   0   8   7      388.75      389.35      8.55 o 
   1   8   7      459.09      445.55     14.10 o 
   2   8   7       45.41       50.04      7.59 o 
   3   8   7      373.78      388.99     13.25 o 
   4   8   7      118.17      118.31     10.18 o 
   5   8   7      167.43      170.49     11.53 o 
   6   8   7      416.37      401.62     15.53 o 
   7   8   7        0.88        1.59      8.07 o 
   8   8   7        2.85        7.30      8.78 o 
   9   8   7       10.09        6.90      9.09 o 
 -13   9   7       11.32       19.25      7.77 o 
 -12   9   7        0.62       -0.05      6.88 o 
 -11   9   7       46.29       43.63      7.34 o 
 -10   9   7      117.66      126.08      8.30 o 
  -9   9   7       94.41       95.46      7.54 o 
  -8   9   7      216.06      206.59      5.51 o 
  -7   9   7       49.02       47.78      3.13 o 
  -6   9   7        0.99        2.25      2.75 o 
  -5   9   7      191.51      190.03      4.54 o 
  -4   9   7      194.51      184.44      4.44 o 
  -3   9   7       19.62       22.85      2.46 o 
  -2   9   7      145.70      137.80      5.29 o 
  -1   9   7       42.35       37.46      4.91 o 
   0   9   7      255.69      242.59      7.61 o 
   1   9   7       57.62       53.00      6.04 o 
   2   9   7      113.82       89.97      8.76 o 
   3   9   7      239.50      235.44     11.41 o 
   4   9   7      272.33      305.88     13.36 o 
   5   9   7      538.48      517.07     16.64 o 
   6   9   7        6.25        6.19      8.89 o 
   7   9   7        2.46        1.22      8.45 o 
   8   9   7       21.44       30.44      9.76 o 
   9   9   7        0.81       -2.88      9.31 o 
 -12  10   7       21.75       25.15      7.57 o 
 -11  10   7       17.39       29.58      7.12 o 
 -10  10   7      141.21      131.76     10.39 o 
  -9  10   7       47.60       46.19      6.75 o 
  -8  10   7       47.90       49.41      4.26 o 
  -7  10   7       60.49       58.66      3.43 o 
  -6  10   7      170.40      154.76      4.18 o 
  -5  10   7      127.55      116.52      4.23 o 
  -4  10   7      115.79      114.39      3.75 o 
  -3  10   7      302.20      286.05      6.35 o 
  -2  10   7      185.00      175.65      6.47 o 
  -1  10   7        3.14        3.42      4.66 o 
   0  10   7      219.00      213.10      7.51 o 
   1  10   7      333.36      347.30      9.36 o 
   2  10   7      142.33      144.85     10.38 o 
   3  10   7      214.60      224.85     11.90 o 
   4  10   7      705.39      734.79     18.54 o 
   5  10   7       22.52       25.57      9.34 o 
   6  10   7        3.45        3.87      8.74 o 
   7  10   7       93.41       95.08     10.99 o 
   8  10   7        0.36       -2.61      8.76 o 
   9  10   7        3.56       -4.82      9.62 o 
 -12  11   7       23.28       25.63      7.75 o 
 -11  11   7       22.51       17.00      7.05 o 
 -10  11   7       56.83       48.52      8.58 o 
  -9  11   7      179.78      170.93      8.13 o 
  -8  11   7      209.00      212.38      5.91 o 
  -7  11   7       51.90       60.20      3.54 o 
  -6  11   7      112.90       91.49      3.76 o 
  -5  11   7      250.89      251.27      5.39 o 
  -4  11   7      257.14      264.23      6.50 o 
  -3  11   7       34.86       32.65      2.30 o 
  -2  11   7       90.87       89.07      5.71 o 
  -1  11   7      196.84      185.03     10.60 o 
   0  11   7      127.69      121.60      6.89 o 
   1  11   7       14.64       23.45      6.08 o 
   2  11   7      127.86      116.89     10.04 o 
   3  11   7      334.07      328.79     13.65 o 
   4  11   7        2.57        3.83      8.54 o 
   5  11   7        2.05        0.55      8.98 o 
   6  11   7        1.19        6.90      8.43 o 
   7  11   7       11.50       12.01      9.03 o 
   8  11   7        1.37       -3.56      9.45 o 
 -12  12   7        0.87        2.06      7.45 o 
 -11  12   7       50.52       65.29      7.88 o 
 -10  12   7        7.77        7.41      6.48 o 
  -9  12   7       20.43       17.86      6.04 o 
  -8  12   7      113.83      101.98      4.94 o 
  -7  12   7       41.97       42.20      3.50 o 
  -6  12   7      158.20      153.27      4.30 o 
  -5  12   7      370.02      347.12      6.45 o 
  -4  12   7       64.64       58.39      5.73 o 
  -3  12   7      327.48      323.78     18.56 o 
  -2  12   7        9.01        7.17      5.14 o 
  -1  12   7       79.16       86.60      6.37 o 
   0  12   7        1.27        6.46      5.83 o 
   1  12   7      175.69      166.26      7.99 o 
   2  12   7      157.94      134.50     10.15 o 
   3  12   7       37.15       37.30      9.22 o 
   4  12   7       76.50       76.78      6.56 o 
   5  12   7        9.36        4.00      8.92 o 
   6  12   7       40.94       46.30     10.15 o 
   7  12   7        8.38        5.57      9.20 o 
   8  12   7        3.37        4.11      9.76 o 
 -11  13   7       59.54       59.44      7.88 o 
 -10  13   7        3.99       -1.47      6.38 o 
  -9  13   7        8.21       10.24      5.70 o 
  -8  13   7        1.34       -0.22      3.79 o 
  -7  13   7       65.73       62.81      3.78 o 
  -6  13   7      283.10      279.46      8.95 o 
  -5  13   7       83.27       88.08      6.27 o 
  -4  13   7      258.04      245.98      8.01 o 
  -3  13   7      228.96      214.00      7.85 o 
  -2  13   7       51.61       46.68      6.14 o 
  -1  13   7       60.51       55.79      6.32 o 
   0  13   7       84.87       76.86      6.90 o 
   1  13   7        5.18        0.99      5.83 o 
   2  13   7        0.99       -1.70      7.79 o 
   3  13   7        1.19       -2.28      8.36 o 
   4  13   7        9.50       14.19      5.91 o 
   5  13   7       54.03       43.38      9.69 o 
   6  13   7        2.75        1.42      9.40 o 
   7  13   7        1.56        0.73      9.14 o 
   8  13   7       17.87       19.20     10.40 o 
 -11  14   7        6.38        8.41      6.90 o 
 -10  14   7        8.93       12.19      6.31 o 
  -9  14   7       29.60       38.05      6.30 o 
  -8  14   7        7.33        4.11      5.12 o 
  -7  14   7        8.20        9.61      4.02 o 
  -6  14   7      274.25      259.58      6.53 o 
  -5  14   7       93.95       98.41      6.84 o 
  -4  14   7      265.22      262.59      8.49 o 
  -3  14   7      213.57      219.51      8.21 o 
  -2  14   7        7.39       11.55      5.95 o 
  -1  14   7       64.27       68.79      6.45 o 
   0  14   7       78.54       91.94      7.10 o 
   1  14   7       45.49       35.76      6.47 o 
   2  14   7       17.47        9.03      7.90 o 
   3  14   7      157.66      152.97      8.22 o 
   4  14   7       47.01       45.51      6.53 o 
   5  14   7       29.50       15.06      9.34 o 
   6  14   7        9.76       18.45      9.20 o 
   7  14   7        2.36        0.84      9.09 o 
 -11  15   7        1.81        9.36      9.95 o 
 -10  15   7        0.98        2.72      9.25 o 
  -9  15   7        6.07        9.65      9.16 o 
  -8  15   7       92.22       69.84      6.47 o 
  -7  15   7       57.54       61.71      4.91 o 
  -6  15   7        1.08        1.92      4.14 o 
  -5  15   7      173.21      157.64      7.74 o 
  -4  15   7      335.11      287.24      9.05 o 
  -3  15   7      276.91      263.48      9.06 o 
  -2  15   7      515.77      486.09     11.16 o 
  -1  15   7       89.67       78.31     12.50 o 
   0  15   7       60.30       51.85     10.59 o 
   1  15   7       45.87       36.06      6.65 o 
   2  15   7       46.36       53.03      8.98 o 
   3  15   7       48.07       53.50      7.18 o 
   4  15   7        8.37       10.94      5.97 o 
   5  15   7       34.94       18.54      8.96 o 
   6  15   7       13.10       13.98      9.67 o 
   7  15   7       13.54       21.81     10.26 o 
 -10  16   7       23.25       27.94     10.02 o 
  -9  16   7       38.34       52.41     10.22 o 
  -8  16   7      106.39      104.46     11.48 o 
  -7  16   7       28.02       37.07      6.32 o 
  -6  16   7       95.59       88.11      5.34 o 
  -5  16   7       96.84       93.93      5.75 o 
  -4  16   7      217.65      218.64      8.67 o 
  -3  16   7       47.73       47.77      6.67 o 
  -2  16   7        7.48       12.42      6.22 o 
  -1  16   7      235.93      233.62      9.26 o 
   0  16   7      116.96      103.55      7.77 o 
   1  16   7      198.49      186.49     11.90 o 
   2  16   7       90.29      101.06     10.50 o 
   3  16   7       37.24       24.21      6.85 o 
   4  16   7       74.91       66.11      7.26 o 
   5  16   7       14.76       13.14      9.11 o 
   6  16   7       72.42       71.48     11.04 o 
  -9  17   7        8.76       13.78      9.38 o 
  -8  17   7       20.05       22.14      9.49 o 
  -7  17   7       12.98       18.72      6.03 o 
  -6  17   7       17.30       14.67      4.61 o 
  -5  17   7      100.78       88.01      5.78 o 
  -4  17   7       90.59       83.86      7.21 o 
  -3  17   7       53.58       53.35      7.00 o 
  -2  17   7      114.98      116.44      7.87 o 
  -1  17   7        1.84       -1.76      6.57 o 
   0  17   7       33.72       34.19      6.86 o 
   1  17   7       19.60       27.99      6.82 o 
   2  17   7       26.44       25.46      7.05 o 
   3  17   7       22.32       21.43     11.90 o 
   4  17   7        0.59        1.19      6.12 o 
   5  17   7       10.51        7.46      9.40 o 
  -9  18   7       11.02       18.63      9.82 o 
  -8  18   7        2.37        6.72      8.98 o 
  -7  18   7       33.72       31.84      6.44 o 
  -6  18   7       10.04        7.18      4.70 o 
  -5  18   7       19.64       21.32      5.08 o 
  -4  18   7       26.57       22.52      6.38 o 
  -3  18   7        1.79        1.24      6.29 o 
  -2  18   7       94.66      106.08      7.83 o 
  -1  18   7       32.88       36.45      6.98 o 
   0  18   7       46.21       41.34      6.13 o 
   1  18   7       29.55       38.42      7.33 o 
   2  18   7       17.72       16.54      6.92 o 
   3  18   7       17.13       20.16      6.96 o 
   4  18   7        6.15       13.53      6.74 o 
   5  18   7        2.54        1.48      9.80 o 
  -8  19   7       52.59       53.47     10.60 o 
  -7  19   7        4.28        4.54      6.15 o 
  -6  19   7        9.17        8.51      4.87 o 
  -5  19   7       20.53       23.70      5.20 o 
  -4  19   7       13.34       17.65      6.53 o 
  -3  19   7       39.39       27.45      6.80 o 
  -2  19   7        2.81       -0.48      6.33 o 
  -1  19   7       43.41       37.89      6.34 o 
   0  19   7       35.66       42.56      6.30 o 
   1  19   7       14.67       14.90      6.99 o 
   2  19   7       21.07       23.57      7.06 o 
   3  19   7        5.51       12.74      7.04 o 
   4  19   7        3.80        5.40      6.98 o 
  -7  20   7        8.58        9.05      6.37 o 
  -6  20   7       17.96       23.27      5.24 o 
  -5  20   7       14.98       20.33      5.33 o 
  -4  20   7       28.19       39.32      6.36 o 
  -3  20   7       20.81       29.31      6.17 o 
  -2  20   7       34.72       39.32      8.06 o 
  -1  20   7        4.82        6.30      5.96 o 
   0  20   7        8.86       14.72      7.20 o 
   1  20   7       34.19       43.76      7.54 o 
   2  20   7        0.09        0.42      7.04 o 
   3  20   7       11.38       14.21      7.37 o 
  -6  21   7       25.34       30.94      5.24 o 
  -5  21   7        6.65        9.57      5.03 o 
  -4  21   7       17.69       26.26      5.19 o 
  -3  21   7        9.27       12.90      6.14 o 
  -2  21   7        4.29       10.15      6.19 o 
  -1  21   7       11.23        4.71      6.10 o 
   0  21   7        1.28       11.00      7.24 o 
   1  21   7        6.28       19.05      7.60 o 
   2  21   7        3.36        4.12      6.94 o 
  -4  22   7        4.75       10.61      5.25 o 
  -3  22   7        9.43        6.53      6.21 o 
  -2  22   7        3.11        6.47      6.30 o 
  -1  22   7       14.28       28.36      7.24 o 
   0  22   7       14.41       18.12      7.67 o 
 -14   0   8        0.39       -4.69     12.19 o 
 -13   0   8        1.59        1.64     11.22 o 
 -12   0   8      211.91      204.03     14.20 o 
 -11   0   8       32.23       33.40     10.38 o 
 -10   0   8      119.84      113.59     11.68 o 
  -9   0   8       54.42       45.61     10.15 o 
  -8   0   8      554.79      575.89     15.46 o 
  -7   0   8      122.82      113.37      8.98 o 
  -6   0   8      382.33      367.33     11.48 o 
  -5   0   8      116.06      113.55      7.96 o 
  -4   0   8      656.57      653.74      6.14 o 
  -3   0   8      996.85     1001.26      9.90 o 
  -2   0   8      316.79      286.96      6.66 o 
  -1   0   8      116.15      116.79      4.54 o 
   0   0   8       49.01       50.95      4.14 o 
   1   0   8       13.51       16.06      5.33 o 
   2   0   8        6.67        7.85      5.86 o 
   3   0   8      369.63      364.52     12.28 o 
   4   0   8       10.55       10.42      7.30 o 
   5   0   8        0.04       -2.08      6.99 o 
   6   0   8      113.59       98.15      9.87 o 
   7   0   8      177.67      149.06     11.48 o 
   8   0   8       11.73       12.72      9.11 o 
   9   0   8       44.11       34.60      9.89 o 
 -14   1   8       21.57       25.68      8.74 o 
 -13   1   8       22.83       18.30      8.00 o 
 -12   1   8       12.14       12.42      7.56 o 
 -11   1   8       25.38       30.00      7.40 o 
 -10   1   8       92.79       93.71      7.88 o 
  -9   1   8      106.63       96.26      7.38 o 
  -8   1   8      213.40      203.19      7.97 o 
  -7   1   8      553.78      531.25      9.68 o 
  -6   1   8       17.16       12.64      4.72 o 
  -5   1   8       58.05       50.51      4.26 o 
  -4   1   8      433.59      443.96      3.88 o 
  -3   1   8       73.63       80.37      4.37 o 
  -2   1   8     1247.63     1263.52      7.47 o 
  -1   1   8      711.70      694.44      8.74 o 
   0   1   8      274.85      279.35      4.51 o 
   1   1   8      275.94      279.30      5.62 o 
   2   1   8      202.48      229.13      6.80 o 
   3   1   8      776.19      784.19     11.68 o 
   4   1   8      361.14      348.48     16.66 o 
   5   1   8       46.37       48.50      6.00 o 
   6   1   8        2.92        2.82      5.42 o 
   7   1   8       48.74       43.09      6.74 o 
   8   1   8       27.85       27.72      8.25 o 
   9   1   8        2.80        2.40      6.51 o 
 -14   2   8        3.76       -2.33      8.49 o 
 -13   2   8        9.61        7.21      7.51 o 
 -12   2   8       17.19       23.56      7.73 o 
 -11   2   8       61.42       58.44      7.77 o 
 -10   2   8      109.46      101.71      7.94 o 
  -9   2   8      111.44      115.07     11.22 o 
  -8   2   8       42.73       43.03      7.19 o 
  -7   2   8      376.01      380.73      9.16 o 
  -6   2   8      132.57      134.33      6.06 o 
  -5   2   8       44.73       43.31      1.87 o 
  -4   2   8      181.76      210.99      3.47 o 
  -3   2   8      707.12      723.23      6.52 o 
  -2   2   8      232.68      245.38      8.08 o 
  -1   2   8      318.37      327.98      4.51 o 
   0   2   8      229.86      245.39      4.34 o 
   1   2   8      223.54      252.93      5.55 o 
   2   2   8       56.71       60.40      4.86 o 
   3   2   8       64.53       50.84      5.47 o 
   4   2   8      124.50      109.63     10.76 o 
   5   2   8       99.23       92.35      6.66 o 
   6   2   8       39.21       33.73      6.07 o 
   7   2   8       41.84       29.68      6.54 o 
   8   2   8       10.65        5.80      6.19 o 
   9   2   8       10.72        5.30      6.68 o 
 -14   3   8       25.90       26.15     12.94 o 
 -13   3   8        4.63        4.22      7.61 o 
 -12   3   8        9.05       16.27      7.32 o 
 -11   3   8       40.69       39.54      7.39 o 
 -10   3   8       30.19       26.92      6.81 o 
  -9   3   8       26.49       17.47      6.78 o 
  -8   3   8       30.14       27.73      6.34 o 
  -7   3   8       97.80       99.51      7.37 o 
  -6   3   8      137.00      146.80      5.86 o 
  -5   3   8       14.22       16.39      1.40 o 
  -4   3   8       30.97       30.33      1.74 o 
  -3   3   8      196.88      191.15      3.90 o 
  -2   3   8       97.14      116.52      4.35 o 
  -1   3   8      521.77      554.39      6.53 o 
   0   3   8      490.28      520.84      6.85 o 
   1   3   8       51.09       57.91      4.02 o 
   2   3   8        4.10        2.67      4.27 o 
   3   3   8      195.58      203.44      7.16 o 
   4   3   8        3.52        2.37      5.04 o 
   5   3   8       97.73      104.29      6.90 o 
   6   3   8       34.59       29.97      6.09 o 
   7   3   8       65.79       67.22      7.38 o 
   8   3   8       21.40       18.47      6.29 o 
   9   3   8        5.10       -2.68      9.16 o 
 -13   4   8        7.51        4.65      7.89 o 
 -12   4   8        1.66        5.41      7.22 o 
 -11   4   8       17.13       14.23      6.69 o 
 -10   4   8       78.72       71.19      7.34 o 
  -9   4   8       52.34       40.31      6.83 o 
  -8   4   8       67.34       53.79      6.42 o 
  -7   4   8       34.62       21.19      5.42 o 
  -6   4   8      130.02      130.92      2.35 o 
  -5   4   8       83.50       99.43      2.14 o 
  -4   4   8       26.66       33.19      2.36 o 
  -3   4   8       12.33        5.94      2.30 o 
  -2   4   8      166.14      161.61      4.31 o 
  -1   4   8      215.10      213.70      4.47 o 
   0   4   8      364.29      387.56      5.99 o 
   1   4   8       64.22       81.40      5.40 o 
   2   4   8      137.99      142.29      8.47 o 
   3   4   8       47.53       45.37      7.19 o 
   4   4   8       13.07        3.52      7.50 o 
   5   4   8       64.79       59.18      9.05 o 
   6   4   8       49.64       51.59      9.07 o 
   7   4   8       81.98       95.61     10.97 o 
   8   4   8        0.56        1.77      8.94 o 
   9   4   8       11.91        6.79      9.53 o 
 -13   5   8        3.20        5.29      7.71 o 
 -12   5   8       15.84       16.70      7.44 o 
 -11   5   8        5.72        1.15      6.93 o 
 -10   5   8       26.89       31.39      6.56 o 
  -9   5   8      245.74      235.44      8.93 o 
  -8   5   8       52.22       47.89      6.35 o 
  -7   5   8       78.98       70.45      3.02 o 
  -6   5   8       73.87       74.73      2.85 o 
  -5   5   8      143.91      136.71      4.14 o 
  -4   5   8       50.83       59.46      2.89 o 
  -3   5   8      139.27      138.76      3.61 o 
  -2   5   8       89.43       96.47      3.38 o 
  -1   5   8      835.28      818.84     16.18 o 
   0   5   8      492.57      490.74     14.72 o 
   1   5   8      114.29      109.59      6.01 o 
   2   5   8       17.83       15.99      6.72 o 
   3   5   8       66.85       63.78      8.49 o 
   4   5   8       12.93        5.40      7.76 o 
   5   5   8        8.63       -2.01      8.38 o 
   6   5   8       65.16       75.35     10.42 o 
   7   5   8       10.25        1.46      8.98 o 
   8   5   8        2.45        4.00      8.43 o 
   9   5   8       14.05       13.56      9.53 o 
 -13   6   8        7.42        3.39      8.05 o 
 -12   6   8       17.78       21.07      7.30 o 
 -11   6   8       10.79       10.96      7.65 o 
 -10   6   8        4.93        1.63      6.26 o 
  -9   6   8       77.64       75.76      7.32 o 
  -8   6   8      231.46      217.71      8.29 o 
  -7   6   8       39.40       31.57      3.15 o 
  -6   6   8      187.19      192.14      4.34 o 
  -5   6   8       32.15       36.64      2.76 o 
  -4   6   8      270.34      287.48      4.75 o 
  -3   6   8      261.93      273.36      6.21 o 
  -2   6   8      320.83      331.45      7.01 o 
  -1   6   8       95.88       98.04      3.67 o 
   0   6   8      134.61      146.17     12.30 o 
   1   6   8      472.44      447.95      9.45 o 
   2   6   8       86.33       85.08      7.74 o 
   3   6   8      105.14      105.28      9.20 o 
   4   6   8        0.54       -1.86      7.81 o 
   5   6   8       69.27       72.34      9.49 o 
   6   6   8      191.61      187.64     12.41 o 
   7   6   8       16.53       15.84      8.78 o 
   8   6   8       18.24       14.29      9.40 o 
   9   6   8       55.25       54.09     10.46 o 
 -13   7   8        4.13        4.70      7.65 o 
 -12   7   8       11.37       13.87      7.08 o 
 -11   7   8       42.35       44.84      7.43 o 
 -10   7   8       13.96       21.62      6.74 o 
  -9   7   8      357.92      336.16     10.06 o 
  -8   7   8       44.86       52.59      6.41 o 
  -7   7   8       82.56       87.17      3.94 o 
  -6   7   8       63.29       61.49      2.70 o 
  -5   7   8       38.77       35.92      2.90 o 
  -4   7   8      104.10      124.97      3.77 o 
  -3   7   8       29.88       34.27      4.10 o 
  -2   7   8      282.61      293.90     10.23 o 
  -1   7   8      118.30      121.41      4.81 o 
   0   7   8      541.40      581.75     20.15 o 
   1   7   8       52.39       51.61      5.85 o 
   2   7   8        0.76        3.36      6.75 o 
   3   7   8      200.34      188.57     10.95 o 
   4   7   8      166.79      178.83     11.50 o 
   5   7   8      285.66      289.55     13.72 o 
   6   7   8      214.30      239.93     13.23 o 
   7   7   8        0.91       15.86      9.29 o 
   8   7   8       56.62       57.87     10.24 o 
   9   7   8       30.43       25.02      9.95 o 
 -13   8   8        2.60        1.34      7.69 o 
 -12   8   8        3.09        0.14      7.17 o 
 -11   8   8        9.74        6.88      6.92 o 
 -10   8   8      162.84      159.10      8.66 o 
  -9   8   8      348.83      358.73     10.19 o 
  -8   8   8       42.19       36.84      6.23 o 
  -7   8   8      194.24      188.78      5.06 o 
  -6   8   8       24.76       20.94      2.65 o 
  -5   8   8      244.56      279.43      5.03 o 
  -4   8   8        4.76        5.15      2.69 o 
  -3   8   8       13.31       16.01      2.61 o 
  -2   8   8      335.13      351.10      5.40 o 
  -1   8   8      254.32      240.90      7.43 o 
   0   8   8       28.25       24.64      5.30 o 
   1   8   8      159.99      153.11      7.26 o 
   2   8   8        6.38        5.49      6.88 o 
   3   8   8      596.38      610.65     16.17 o 
   4   8   8       60.74       66.19      9.65 o 
   5   8   8      145.14      143.46     12.03 o 
   6   8   8       31.65       48.34     10.29 o 
   7   8   8       54.96       57.25     10.02 o 
   8   8   8        0.61        5.22      8.98 o 
 -13   9   8        7.67       15.55      8.34 o 
 -12   9   8       52.68       63.50      8.65 o 
 -11   9   8       10.36        6.62      6.92 o 
 -10   9   8      128.22      117.82      8.32 o 
  -9   9   8       62.39       60.40      6.97 o 
  -8   9   8       14.07       15.36      5.73 o 
  -7   9   8      167.97      161.12      5.58 o 
  -6   9   8      171.99      178.48      3.99 o 
  -5   9   8      207.95      215.84      4.82 o 
  -4   9   8       70.72       68.30      3.38 o 
  -3   9   8      259.74      267.00     14.38 o 
  -2   9   8       63.96       52.61      5.02 o 
  -1   9   8      266.02      257.60     10.49 o 
   0   9   8      429.56      423.65      9.69 o 
   1   9   8      233.28      251.43     14.33 o 
   2   9   8       33.88       35.99      7.68 o 
   3   9   8      142.36      156.07     10.97 o 
   4   9   8       24.27       20.79      8.54 o 
   5   9   8      133.34      117.93     11.50 o 
   6   9   8       61.00       61.26     10.44 o 
   7   9   8        6.02        2.54      9.09 o 
   8   9   8        1.77        4.09      9.18 o 
 -12  10   8        3.91        4.11      7.43 o 
 -11  10   8        7.25        5.48      7.09 o 
 -10  10   8      114.00      115.80      8.15 o 
  -9  10   8       13.40       11.65      5.96 o 
  -8  10   8      146.21      142.01      7.33 o 
  -7  10   8        2.23        1.48      3.44 o 
  -6  10   8      141.95      141.06      3.92 o 
  -5  10   8      275.98      268.43      5.37 o 
  -4  10   8      185.57      196.93      4.48 o 
  -3  10   8       25.83       21.50      2.35 o 
  -2  10   8       58.07       60.08      5.54 o 
  -1  10   8       44.08       41.11      8.61 o 
   0  10   8       19.40       30.02      5.69 o 
   1  10   8       49.60       58.16      6.67 o 
   2  10   8        7.24        3.32      7.37 o 
   3  10   8      134.18      127.44     10.53 o 
   4  10   8        7.89        4.87      8.89 o 
   5  10   8      286.67      269.04     14.09 o 
   6  10   8        7.57        3.30      9.29 o 
   7  10   8       35.67       35.75      9.89 o 
   8  10   8        9.39       10.86      9.42 o 
 -12  11   8       29.33       43.49      8.09 o 
 -11  11   8       39.83       52.13      7.84 o 
 -10  11   8       30.70       35.60      6.84 o 
  -9  11   8       26.41       28.64      6.23 o 
  -8  11   8        4.18        3.31      5.31 o 
  -7  11   8       69.27       67.50      4.29 o 
  -6  11   8      155.41      162.83      4.47 o 
  -5  11   8      144.46      137.93      4.47 o 
  -4  11   8        6.00        7.16      4.85 o 
  -3  11   8       55.44       54.71      5.40 o 
  -2  11   8       26.24       27.64      5.40 o 
  -1  11   8      436.50      414.77      9.77 o 
   0  11   8      107.20      102.67      7.04 o 
   1  11   8      231.56      234.24      8.95 o 
   2  11   8       83.12       82.49      9.16 o 
   3  11   8      113.86      107.89     10.22 o 
   4  11   8       61.05       55.55      9.98 o 
   5  11   8       53.35       52.72     10.29 o 
   6  11   8        7.48       11.15      8.78 o 
   7  11   8       11.04       12.14      9.62 o 
 -12  12   8        7.35        4.62      7.40 o 
 -11  12   8       25.08       24.22      7.46 o 
 -10  12   8       19.84        7.93      6.30 o 
  -9  12   8       21.80       27.32      6.13 o 
  -8  12   8       28.62       17.96      5.32 o 
  -7  12   8      191.38      180.77      5.72 o 
  -6  12   8        1.88        0.88      3.56 o 
  -5  12   8      234.44      223.72      7.39 o 
  -4  12   8       51.97       41.39      5.61 o 
  -3  12   8       39.11       40.40      5.62 o 
  -2  12   8      144.98      153.85      7.49 o 
  -1  12   8       11.68       12.80      5.78 o 
   0  12   8       74.59       85.89      6.98 o 
   1  12   8       23.15       25.68      6.28 o 
   2  12   8       17.38        6.13      7.96 o 
   3  12   8       26.80       32.85      9.11 o 
   4  12   8       26.44       13.30      9.18 o 
   5  12   8       26.34       23.03      9.40 o 
   6  12   8        1.32        2.96      9.22 o 
   7  12   8        6.79       12.83      9.49 o 
 -11  13   8       23.68       20.19      7.01 o 
 -10  13   8        6.96        9.48      6.29 o 
  -9  13   8        6.16       10.62      5.73 o 
  -8  13   8       24.76       20.02      9.09 o 
  -7  13   8        8.12        8.74      4.92 o 
  -6  13   8        6.19        6.25      3.84 o 
  -5  13   8      198.80      198.28      7.53 o 
  -4  13   8       27.02       23.16      5.42 o 
  -3  13   8       52.76       63.85      6.10 o 
  -2  13   8       93.56       93.13      6.84 o 
  -1  13   8       94.11       92.09      6.80 o 
   0  13   8       22.64       20.67      5.95 o 
   1  13   8       28.95       31.59      6.32 o 
   2  13   8       12.73       12.19      8.19 o 
   3  13   8      119.62      103.24     10.57 o 
   4  13   8        1.07        6.95      8.98 o 
   5  13   8       67.28       67.85     10.57 o 
   6  13   8       15.09       15.02      9.45 o 
   7  13   8       11.60       13.96      9.84 o 
 -11  14   8        8.07        5.80     10.24 o 
 -10  14   8        4.58       10.57      9.78 o 
  -9  14   8        0.52       -0.95      9.47 o 
  -8  14   8       17.29       17.90      9.62 o 
  -7  14   8       20.08       18.23      5.24 o 
  -6  14   8        1.83        0.69      3.95 o 
  -5  14   8       90.42       77.54      6.36 o 
  -4  14   8       63.71       63.87      8.32 o 
  -3  14   8      146.11      141.00      9.84 o 
  -2  14   8      491.89      478.99     10.93 o 
  -1  14   8        1.07        2.01      5.84 o 
   0  14   8       51.49       42.59      6.45 o 
   1  14   8       18.77       17.92      6.42 o 
   2  14   8       23.31       15.15      8.58 o 
   3  14   8       10.46       11.33      8.98 o 
   4  14   8        1.92        1.91      6.05 o 
   5  14   8       19.54       20.82      9.53 o 
   6  14   8       16.67       13.91      9.51 o 
 -10  15   8        7.37       -5.82      9.42 o 
  -9  15   8        7.68       27.03     10.11 o 
  -8  15   8        8.33        4.47      9.53 o 
  -7  15   8       16.23       17.33      5.71 o 
  -6  15   8      149.51      146.30      5.75 o 
  -5  15   8        4.23        2.09      5.48 o 
  -4  15   8      149.90      129.21      8.62 o 
  -3  15   8      123.54      134.75      7.75 o 
  -2  15   8      267.88      281.92      9.40 o 
  -1  15   8      221.40      221.83      9.03 o 
   0  15   8       27.09       19.81      6.49 o 
   1  15   8       12.03       19.67      7.94 o 
   2  15   8        1.05       -4.29      7.92 o 
   3  15   8       14.16       12.17      6.29 o 
   4  15   8        3.87        3.05      6.07 o 
   5  15   8        9.62        8.89      9.11 o 
   6  15   8        5.92        9.16      9.78 o 
 -10  16   8        2.20       16.52     10.07 o 
  -9  16   8       46.61       46.43     10.82 o 
  -8  16   8       34.65       31.97     10.40 o 
  -7  16   8      215.64      204.16     12.97 o 
  -6  16   8       67.09       67.50      5.13 o 
  -5  16   8       14.21        8.46      5.69 o 
  -4  16   8      105.17       95.89      7.27 o 
  -3  16   8      131.45      142.86      8.15 o 
  -2  16   8      273.03      288.16      9.81 o 
  -1  16   8       85.66       83.67      7.52 o 
   0  16   8       15.50       17.14      6.64 o 
   1  16   8        7.41       -2.48      7.83 o 
   2  16   8        2.04        0.77      7.99 o 
   3  16   8       11.14       20.54      6.60 o 
   4  16   8        5.06        5.76      7.38 o 
   5  16   8        4.06       10.11      9.22 o 
  -9  17   8        9.12        5.07      9.98 o 
  -8  17   8       65.97       69.22     11.48 o 
  -7  17   8      104.48       95.75      7.41 o 
  -6  17   8       16.53       19.53      4.76 o 
  -5  17   8       11.57       10.13      5.92 o 
  -4  17   8       83.18       71.33     10.67 o 
  -3  17   8       75.96       80.55      7.32 o 
  -2  17   8      345.30      343.91     10.57 o 
  -1  17   8       72.70       75.43      7.64 o 
   0  17   8       11.19       10.64      6.37 o 
   1  17   8       17.50       16.79      8.56 o 
   2  17   8        9.42        8.38      6.68 o 
   3  17   8       41.32       42.63      7.29 o 
   4  17   8        9.68        7.44      6.63 o 
   5  17   8       12.21       18.41      9.60 o 
  -8  18   8        6.70        8.34     10.11 o 
  -7  18   8        4.27        6.87      6.16 o 
  -6  18   8       32.12       31.63      6.59 o 
  -5  18   8       29.15       31.15      5.12 o 
  -4  18   8       71.04       62.42      7.24 o 
  -3  18   8        3.80        1.35      6.20 o 
  -2  18   8       67.59       67.11      7.41 o 
  -1  18   8      157.46      157.29      8.83 o 
   0  18   8       18.14       22.70      7.05 o 
   1  18   8       52.58       52.97      7.63 o 
   2  18   8        2.26        9.06      6.74 o 
   3  18   8       14.36       19.32     10.43 o 
   4  18   8       26.12       21.59     10.35 o 
  -8  19   8        7.96        8.96      9.67 o 
  -7  19   8        1.50        4.76      6.17 o 
  -6  19   8        7.93       21.61      6.50 o 
  -5  19   8       24.56       21.04      5.27 o 
  -4  19   8       16.50       15.24      6.38 o 
  -3  19   8       45.32       38.17      7.16 o 
  -2  19   8       11.97       16.41      6.49 o 
  -1  19   8       27.28       27.62      7.14 o 
   0  19   8       11.28       16.48      6.10 o 
   1  19   8        3.78        4.82      7.02 o 
   2  19   8        3.19       11.05      7.07 o 
   3  19   8        9.19        8.96      6.98 o 
  -7  20   8        6.78        0.97     10.18 o 
  -6  20   8       35.07       30.98      7.04 o 
  -5  20   8       10.24       10.66      5.21 o 
  -4  20   8       29.49       28.51      7.05 o 
  -3  20   8        0.14       -1.17      6.63 o 
  -2  20   8       20.24       17.49      7.01 o 
  -1  20   8       16.72       18.68      6.15 o 
   0  20   8       11.85       19.85      9.22 o 
   1  20   8       11.28       23.30      7.49 o 
   2  20   8        1.53        6.30      6.95 o 
  -5  21   8       10.53       13.08      5.58 o 
  -4  21   8       50.90       63.50      9.85 o 
  -3  21   8       36.95       44.32      6.75 o 
  -2  21   8       11.41       19.51      6.40 o 
  -1  21   8        1.28        1.09      6.14 o 
   0  21   8        0.29        2.16      7.39 o 
   1  21   8        6.36       13.41      7.31 o 
 -13   0   9        9.81        5.69     11.02 o 
 -12   0   9       16.71       14.05     11.17 o 
 -11   0   9       82.29       85.06     11.37 o 
 -10   0   9        3.73        3.96      9.07 o 
  -9   0   9       22.22       23.43      8.69 o 
  -8   0   9       79.39       77.38      8.67 o 
  -7   0   9       30.59       42.83      8.05 o 
  -6   0   9       46.81       31.79      7.52 o 
  -5   0   9        2.58        2.70      1.56 o 
  -4   0   9        8.82       17.12      6.24 o 
  -3   0   9      127.49      107.80      8.16 o 
  -2   0   9      899.97      878.69      9.76 o 
  -1   0   9        0.78        1.42      3.46 o 
   0   0   9      686.40      708.31     21.24 o 
   1   0   9        0.11       -0.18      5.49 o 
   2   0   9      752.11      788.17     16.39 o 
   3   0   9       58.31       50.53      8.01 o 
   4   0   9        2.66       -0.33      7.06 o 
   5   0   9      265.61      239.00     12.83 o 
   6   0   9        0.01        1.33      7.83 o 
   7   0   9       64.43       71.70     10.44 o 
   8   0   9       50.35       60.10     10.82 o 
 -13   1   9       16.17        8.47     10.33 o 
 -12   1   9       25.94       14.16      7.43 o 
 -11   1   9       13.19       18.21      7.29 o 
 -10   1   9       71.42       71.74      7.33 o 
  -9   1   9       11.96       16.52      6.21 o 
  -8   1   9      308.45      300.48      8.94 o 
  -7   1   9      355.41      379.46     18.16 o 
  -6   1   9       36.24       33.30      5.35 o 
  -5   1   9      287.70      305.91      7.14 o 
  -4   1   9      131.56      124.26      3.42 o 
  -3   1   9     1202.32     1155.64      8.86 o 
  -2   1   9      209.45      213.42      3.99 o 
  -1   1   9      225.28      229.00      4.33 o 
   0   1   9      609.30      615.25      9.44 o 
   1   1   9      721.98      717.63     10.36 o 
   2   1   9      204.50      192.85      6.86 o 
   3   1   9       26.78       25.53      5.22 o 
   4   1   9       26.98       26.98      5.53 o 
   5   1   9       17.55       14.65      6.05 o 
   6   1   9       16.18       15.53      5.87 o 
   7   1   9       58.79       57.80      7.37 o 
   8   1   9       30.93       29.46      7.19 o 
 -13   2   9        6.10        9.50      7.58 o 
 -12   2   9       18.11       20.57      7.30 o 
 -11   2   9        9.35        8.24      6.79 o 
 -10   2   9      203.68      197.52     14.55 o 
  -9   2   9      177.42      166.99      7.88 o 
  -8   2   9       77.21       78.27      6.55 o 
  -7   2   9      182.55      177.09      7.15 o 
  -6   2   9       28.83       31.45      5.37 o 
  -5   2   9       47.31       40.25      1.60 o 
  -4   2   9      167.19      154.51      3.67 o 
  -3   2   9      473.09      506.44      6.23 o 
  -2   2   9      381.77      380.33      6.30 o 
  -1   2   9       69.76       75.84      3.25 o 
   0   2   9      142.35      148.76      4.10 o 
   1   2   9        1.43        2.50      3.57 o 
   2   2   9      288.53      278.54      7.82 o 
   3   2   9       59.20       59.17      5.83 o 
   4   2   9      121.71      114.81      6.73 o 
   5   2   9      111.58      121.39     17.63 o 
   6   2   9       13.57       14.74      6.06 o 
   7   2   9       59.33       66.13      7.46 o 
   8   2   9        6.68        6.47      6.96 o 
 -13   3   9        5.09        4.81      7.55 o 
 -12   3   9       15.90       27.88     13.30 o 
 -11   3   9        5.37        6.24      6.77 o 
 -10   3   9       20.33       13.80      6.53 o 
  -9   3   9       31.51       32.91      6.46 o 
  -8   3   9       71.86       60.97      6.50 o 
  -7   3   9      102.78      102.14      6.44 o 
  -6   3   9       98.17      100.31      3.07 o 
  -5   3   9      199.52      175.02      2.63 o 
  -4   3   9      371.57      378.51      5.16 o 
  -3   3   9       69.19       65.91      3.22 o 
  -2   3   9       60.52       63.40      3.69 o 
  -1   3   9        1.68        3.94      2.93 o 
   0   3   9       57.65       69.57      3.91 o 
   1   3   9      129.75      108.45      4.88 o 
   2   3   9      105.81       96.37      5.97 o 
   3   3   9       18.70       17.51      5.16 o 
   4   3   9       96.73      107.76      6.86 o 
   5   3   9      436.19      456.39     11.32 o 
   6   3   9       24.87       22.56      6.48 o 
   7   3   9        4.74       -0.87      6.53 o 
   8   3   9       28.71       23.85      9.89 o 
 -13   4   9        5.02        0.25      7.48 o 
 -12   4   9       32.88       31.89      7.87 o 
 -11   4   9       16.02       13.47      6.71 o 
 -10   4   9      104.13       81.47      7.44 o 
  -9   4   9      111.56       89.31      7.42 o 
  -8   4   9      139.65      133.16      7.39 o 
  -7   4   9        9.80       13.13      5.58 o 
  -6   4   9      200.70      175.03     10.00 o 
  -5   4   9       13.19       17.88      2.14 o 
  -4   4   9       69.60       73.83      3.20 o 
  -3   4   9       28.82       26.01      2.86 o 
  -2   4   9       63.46       64.90      3.44 o 
  -1   4   9      123.25      124.20      4.20 o 
   0   4   9        0.85        0.50      3.30 o 
   1   4   9      476.73      451.79      9.51 o 
   2   4   9       16.41        9.78      6.53 o 
   3   4   9      146.86      131.00      9.71 o 
   4   4   9        4.67       -2.04      7.90 o 
   5   4   9        6.94        3.87      8.10 o 
   6   4   9        4.64        8.63      8.32 o 
   7   4   9       40.03       33.62      9.82 o 
   8   4   9        1.79       10.84      9.47 o 
 -13   5   9        2.81        3.25      7.40 o 
 -12   5   9        8.03        8.92      7.07 o 
 -11   5   9       11.35        6.16      6.69 o 
 -10   5   9       12.02       15.18      6.74 o 
  -9   5   9      247.70      236.78     15.71 o 
  -8   5   9      124.56      126.62      7.42 o 
  -7   5   9      180.04      167.98      7.20 o 
  -6   5   9      157.80      157.69      3.17 o 
  -5   5   9      230.15      227.81      4.27 o 
  -4   5   9      206.62      219.97      4.45 o 
  -3   5   9       29.98       30.80      2.96 o 
  -2   5   9       70.37       76.60      3.58 o 
  -1   5   9      101.89      110.02      4.05 o 
   0   5   9      132.46      144.91      7.36 o 
   1   5   9       25.05       30.81      5.66 o 
   2   5   9       33.11       29.31      7.43 o 
   3   5   9       37.38       49.24      8.07 o 
   4   5   9       22.44       22.92      8.14 o 
   5   5   9      133.08      132.53     11.72 o 
   6   5   9       61.47       63.69      9.87 o 
   7   5   9        6.50        1.92      8.96 o 
   8   5   9       74.81       69.90     10.97 o 
 -13   6   9       13.85       15.57      7.70 o 
 -12   6   9       21.16       17.30      7.48 o 
 -11   6   9        7.41        7.30      6.83 o 
 -10   6   9      433.41      399.28     11.22 o 
  -9   6   9       27.45       21.39      6.60 o 
  -8   6   9      421.92      422.58     13.32 o 
  -7   6   9      173.98      174.18      7.42 o 
  -6   6   9      164.98      173.47      5.58 o 
  -5   6   9       24.92       24.70      2.75 o 
  -4   6   9      117.83      110.04      3.71 o 
  -3   6   9       52.45       56.51      3.25 o 
  -2   6   9        1.80        0.63      2.77 o 
  -1   6   9       75.28       77.81      3.73 o 
   0   6   9       78.45       88.92      6.00 o 
   1   6   9      154.58      148.22      7.26 o 
   2   6   9       84.76       73.49      8.56 o 
   3   6   9      153.30      161.33     10.75 o 
   4   6   9       74.71       65.92      9.49 o 
   5   6   9      230.19      215.31     12.94 o 
   6   6   9       59.47       75.39     11.13 o 
   7   6   9       57.78       69.15     11.02 o 
   8   6   9       19.38       16.99      9.95 o 
 -13   7   9       40.62       47.41      8.63 o 
 -12   7   9       11.73       12.52      7.06 o 
 -11   7   9       26.09       23.08      7.10 o 
 -10   7   9       82.80       68.50      7.67 o 
  -9   7   9        3.34        2.40      6.23 o 
  -8   7   9      332.66      337.00      9.53 o 
  -7   7   9       16.26       13.83      5.48 o 
  -6   7   9      377.80      382.99     10.40 o 
  -5   7   9      207.55      193.64      4.66 o 
  -4   7   9       72.94       70.83      3.52 o 
  -3   7   9      185.18      180.08      4.36 o 
  -2   7   9      291.50      285.21      5.11 o 
  -1   7   9      136.62      147.03      6.42 o 
   0   7   9      904.31      899.73     31.50 o 
   1   7   9      734.12      697.89     14.18 o 
   2   7   9      106.25      105.01      9.47 o 
   3   7   9        1.78       -2.88      8.16 o 
   4   7   9      172.27      195.67     12.21 o 
   5   7   9      362.78      398.37     15.62 o 
   6   7   9      130.33      118.73     11.37 o 
   7   7   9       51.45       46.17     10.44 o 
   8   7   9        2.89       12.41      9.84 o 
 -13   8   9        8.10       10.57      8.20 o 
 -12   8   9       19.14       19.59      7.43 o 
 -11   8   9       38.67       41.93      7.31 o 
 -10   8   9      299.93      275.15     10.00 o 
  -9   8   9       21.64       30.55      6.41 o 
  -8   8   9      251.43      238.41      8.53 o 
  -7   8   9       48.46       43.65      5.83 o 
  -6   8   9      307.89      307.24      8.01 o 
  -5   8   9      114.44      113.79      4.22 o 
  -4   8   9      107.15      116.31      4.14 o 
  -3   8   9       26.53       24.95      2.98 o 
  -2   8   9      139.06      151.65      4.02 o 
  -1   8   9       42.48       34.55      5.37 o 
   0   8   9      502.20      507.07     21.50 o 
   1   8   9      782.71      802.43     28.09 o 
   2   8   9      142.85      146.29     10.15 o 
   3   8   9      369.94      395.98     14.56 o 
   4   8   9      293.70      289.68     13.89 o 
   5   8   9      414.48      389.17     16.24 o 
   6   8   9      199.91      205.67     12.99 o 
   7   8   9       18.53       19.53      9.71 o 
   8   8   9       45.17       38.31     10.57 o 
 -12   9   9        0.50        0.55      7.53 o 
 -11   9   9       52.88       59.79      7.79 o 
 -10   9   9      246.83      244.30     21.44 o 
  -9   9   9       49.47       56.88      6.79 o 
  -8   9   9       84.61       87.61      6.61 o 
  -7   9   9       80.91       71.70      5.96 o 
  -6   9   9        3.26        1.93      3.29 o 
  -5   9   9      530.89      530.03      7.04 o 
  -4   9   9      122.79      119.34      4.11 o 
  -3   9   9      343.99      341.42     11.75 o 
  -2   9   9      457.63      435.91     12.62 o 
  -1   9   9      327.68      340.12     14.37 o 
   0   9   9      674.36      656.82     12.05 o 
   1   9   9      522.75      530.41     11.65 o 
   2   9   9       76.01       70.99      9.14 o 
   3   9   9      173.33      180.36     11.59 o 
   4   9   9      265.71      259.73     13.87 o 
   5   9   9       42.83       66.06     10.55 o 
   6   9   9       55.28       61.41     10.53 o 
   7   9   9       30.20       26.44      9.87 o 
 -12  10   9       18.80       16.48      7.60 o 
 -11  10   9      113.70      120.18      8.65 o 
 -10  10   9       11.79       11.99      6.42 o 
  -9  10   9       99.71       80.15      7.02 o 
  -8  10   9       17.53       18.06      5.51 o 
  -7  10   9      211.58      212.18     12.22 o 
  -6  10   9      271.92      277.43      8.25 o 
  -5  10   9      553.23      567.43     12.01 o 
  -4  10   9      369.41      350.78      8.38 o 
  -3  10   9      156.51      150.85      7.72 o 
  -2  10   9      399.45      387.84     12.60 o 
  -1  10   9      404.22      382.29     12.34 o 
   0  10   9       23.59       31.59      6.27 o 
   1  10   9      157.58      175.35      8.42 o 
   2  10   9      110.08      139.48     10.73 o 
   3  10   9      180.75      164.12     11.75 o 
   4  10   9        8.87        1.97      9.18 o 
   5  10   9       12.20        3.69      9.29 o 
   6  10   9       31.13       32.12      9.80 o 
   7  10   9       24.11       25.06      9.84 o 
 -12  11   9       15.09        5.90      7.57 o 
 -11  11   9       61.08       68.18      7.85 o 
 -10  11   9       12.32        7.84      6.19 o 
  -9  11   9        4.87        3.10      5.74 o 
  -8  11   9       63.08       62.31      6.16 o 
  -7  11   9       34.00       33.79      5.46 o 
  -6  11   9      213.97      218.86     11.17 o 
  -5  11   9       37.08       36.63      5.09 o 
  -4  11   9        5.88        3.67      4.79 o 
  -3  11   9      323.14      303.17     11.01 o 
  -2  11   9      196.54      181.84      8.19 o 
  -1  11   9       78.46       76.97      6.73 o 
   0  11   9        9.11        6.15      5.75 o 
   1  11   9       24.77       22.43      6.19 o 
   2  11   9       12.68       15.46      8.30 o 
   3  11   9        6.89        1.48      8.92 o 
   4  11   9      201.46      192.50     12.90 o 
   5  11   9        3.64        4.96      8.94 o 
   6  11   9        9.11        1.70      8.96 o 
   7  11   9        1.05       -0.35      9.25 o 
 -11  12   9        6.97        8.01      6.91 o 
 -10  12   9        0.61       -2.04      5.91 o 
  -9  12   9        5.21       12.42      5.92 o 
  -8  12   9        3.22        4.45      8.72 o 
  -7  12   9       86.35       92.65     10.95 o 
  -6  12   9      108.49      103.97      7.82 o 
  -5  12   9        8.00        7.88      4.74 o 
  -4  12   9       28.21       25.44      5.12 o 
  -3  12   9      231.68      220.83      7.82 o 
  -2  12   9      153.82      148.30      7.47 o 
  -1  12   9       91.75       85.76      6.97 o 
   0  12   9       64.70       53.36      6.72 o 
   1  12   9       36.82       36.26      6.83 o 
   2  12   9        1.10       -2.65      7.54 o 
   3  12   9       15.53        8.80      8.38 o 
   4  12   9        5.20        0.86      9.00 o 
   5  12   9        4.17       -3.05      9.31 o 
   6  12   9        3.01       -3.69      9.58 o 
 -11  13   9       17.42       15.13     11.06 o 
 -10  13   9        0.14        1.77      9.91 o 
  -9  13   9        1.30        0.66      9.18 o 
  -8  13   9       30.03       34.13     10.22 o 
  -7  13   9        7.02        5.69      9.03 o 
  -6  13   9       66.74       67.14     10.86 o 
  -5  13   9       13.01       14.28      4.99 o 
  -4  13   9       22.15       17.38      5.06 o 
  -3  13   9       54.10       45.03      8.26 o 
  -2  13   9       11.73        9.61      5.49 o 
  -1  13   9       25.65       25.78      6.06 o 
   0  13   9       15.48       19.15      6.16 o 
   1  13   9      112.04      102.25     11.09 o 
   2  13   9        4.12        3.72      8.12 o 
   3  13   9       21.65       25.48      9.05 o 
   4  13   9       20.25       15.33      9.25 o 
   5  13   9        3.19        4.14      9.22 o 
   6  13   9        0.55        2.01      8.98 o 
 -11  14   9        8.59       13.12     10.09 o 
 -10  14   9        4.87        4.38      9.76 o 
  -9  14   9        6.54        2.50      9.18 o 
  -8  14   9        6.11        2.50      9.80 o 
  -7  14   9       40.09       39.75     10.51 o 
  -6  14   9      101.38       98.17      6.77 o 
  -5  14   9       30.09       32.68      5.67 o 
  -4  14   9      243.92      232.03      8.35 o 
  -3  14   9      158.44      163.00      7.90 o 
  -2  14   9      169.02      154.54      7.99 o 
  -1  14   9       18.82       15.55      6.01 o 
   0  14   9        1.34        2.70      5.98 o 
   1  14   9       49.97       52.14      9.11 o 
   2  14   9       14.18       -1.64      7.99 o 
   3  14   9        6.51       -0.13      8.12 o 
   4  14   9        9.86       20.04      9.53 o 
   5  14   9        0.65       -5.11      8.74 o 
   6  14   9        5.82        7.26      9.38 o 
 -10  15   9       18.99       24.13     10.57 o 
  -9  15   9        4.45        6.95     10.18 o 
  -8  15   9       25.75       26.79     10.04 o 
  -7  15   9        8.03        8.41      9.47 o 
  -6  15   9       75.39       68.76      6.76 o 
  -5  15   9        4.25        3.92      5.62 o 
  -4  15   9      123.51      117.98      9.81 o 
  -3  15   9      201.64      192.25     20.42 o 
  -2  15   9       62.73       63.85      6.98 o 
  -1  15   9       13.51       15.29      6.42 o 
   0  15   9       28.44       32.28      6.80 o 
   1  15   9        4.13        4.09      8.03 o 
   2  15   9        8.88       12.87      8.49 o 
   3  15   9       28.40       28.25      9.22 o 
   4  15   9        2.53        1.79      8.78 o 
   5  15   9        0.05        1.11      9.73 o 
  -9  16   9        5.29        3.43     10.00 o 
  -8  16   9       18.96       16.46      9.71 o 
  -7  16   9       64.89       60.39     11.68 o 
  -6  16   9        6.64        6.31      6.03 o 
  -5  16   9        5.93        7.37      5.83 o 
  -4  16   9       97.87       95.74      7.22 o 
  -3  16   9      166.08      170.57     12.41 o 
  -2  16   9      512.12      505.87     12.28 o 
  -1  16   9       73.97       68.94      7.54 o 
   0  16   9        6.65        7.21      6.58 o 
   1  16   9       65.33       61.19      9.45 o 
   2  16   9       21.33       14.03      8.41 o 
   3  16   9        5.77        8.31      7.41 o 
   4  16   9        8.01       14.11      9.14 o 
  -9  17   9        2.40       10.33     10.38 o 
  -8  17   9       59.87       58.18     11.75 o 
  -7  17   9       17.50       11.22     10.22 o 
  -6  17   9       26.15       16.75      6.36 o 
  -5  17   9        7.26       10.89      6.10 o 
  -4  17   9        4.47        1.28      5.93 o 
  -3  17   9       43.89       46.07      6.84 o 
  -2  17   9      107.52      103.99     13.76 o 
  -1  17   9       86.93       88.21      7.99 o 
   0  17   9       22.27       25.29      6.96 o 
   1  17   9       22.52        8.32      8.63 o 
   2  17   9        8.29       14.38      6.89 o 
   3  17   9       26.01       28.88      7.20 o 
   4  17   9       20.64       31.32     10.51 o 
  -8  18   9        0.04        7.81     10.62 o 
  -7  18   9       40.43       44.35     11.24 o 
  -6  18   9       21.71       19.80      6.48 o 
  -5  18   9       50.23       46.52      6.74 o 
  -4  18   9       30.10       35.97      6.75 o 
  -3  18   9        2.18        0.65      6.09 o 
  -2  18   9       39.03       29.67      6.82 o 
  -1  18   9       24.53       33.06      7.12 o 
   0  18   9       70.42       61.82      7.90 o 
   1  18   9       13.85       14.62      9.16 o 
   2  18   9       12.18       18.20      8.82 o 
   3  18   9        2.81        5.50      7.53 o 
  -7  19   9        1.58       -4.62      9.95 o 
  -6  19   9        7.52       10.44      6.32 o 
  -5  19   9        0.21        2.04     10.44 o 
  -4  19   9        9.64       10.18      6.52 o 
  -3  19   9       35.95       39.25      7.15 o 
  -2  19   9       40.96       37.50      7.20 o 
  -1  19   9       16.18       14.20      7.01 o 
   0  19   9       39.45       32.34      9.47 o 
   1  19   9       27.52       28.82      7.67 o 
   2  19   9       11.68       14.26      7.35 o 
  -6  20   9        8.73       12.33      6.91 o 
  -5  20   9       10.43        6.24      6.81 o 
  -4  20   9       14.72       19.85      6.74 o 
  -3  20   9        3.51        8.02      6.61 o 
  -2  20   9        4.37        3.58      6.90 o 
  -1  20   9        6.90        6.85      6.87 o 
   0  20   9        7.11        9.86      7.42 o 
   1  20   9        3.69        4.42      7.28 o 
  -3  21   9       16.21       22.02      7.26 o 
  -2  21   9       26.60       36.30      6.67 o 
 -13   0  10        0.12        4.18     10.44 o 
 -12   0  10        7.72        9.65      9.93 o 
 -11   0  10       74.09       80.90     11.26 o 
 -10   0  10      223.26      222.37     13.12 o 
  -9   0  10      385.88      362.57     14.29 o 
  -8   0  10      158.60      134.96     10.77 o 
  -7   0  10        9.36       10.75      8.05 o 
  -6   0  10       79.99       89.02      8.98 o 
  -5   0  10      137.60      174.14      9.91 o 
  -4   0  10        0.08        0.09      6.79 o 
  -3   0  10        6.48        4.34      3.28 o 
  -2   0  10       80.62      102.34      4.99 o 
  -1   0  10      287.54      258.69      6.84 o 
   0   0  10        5.80        4.33      4.38 o 
   1   0  10       12.51       21.35      6.37 o 
   2   0  10       16.34       20.48      7.19 o 
   3   0  10       53.84       49.18      8.25 o 
   4   0  10      115.61      117.25     10.49 o 
   5   0  10        4.23       -0.58      8.07 o 
   6   0  10       13.59       15.95      8.45 o 
   7   0  10        7.03        6.30      9.36 o 
   8   0  10        0.25        0.64      9.31 o 
 -13   1  10        0.26        7.03      7.30 o 
 -12   1  10       11.70       18.08      7.16 o 
 -11   1  10       28.46       33.89      7.18 o 
 -10   1  10      139.38      135.74      8.04 o 
  -9   1  10       42.85       36.61      6.29 o 
  -8   1  10       41.45       39.96      6.46 o 
  -7   1  10       98.14      104.50      6.88 o 
  -6   1  10       16.59       10.19      5.37 o 
  -5   1  10      399.31      395.42      8.95 o 
  -4   1  10      297.39      288.99      5.10 o 
  -3   1  10      274.53      292.60      6.12 o 
  -2   1  10       64.80       61.37      3.15 o 
  -1   1  10       26.18       22.78      2.98 o 
   0   1  10      159.17      176.69      4.60 o 
   1   1  10       91.88       84.79      5.42 o 
   2   1  10       27.72       27.49      5.08 o 
   3   1  10        9.34        7.87      5.17 o 
   4   1  10      100.58       98.09      7.17 o 
   5   1  10       10.75        7.77      5.78 o 
   6   1  10        1.13        1.38      6.03 o 
   7   1  10        9.03       10.48      6.60 o 
   8   1  10        1.22        2.32      6.98 o 
 -13   2  10       12.81        8.40      7.74 o 
 -12   2  10       30.36       31.49      7.47 o 
 -11   2  10        6.93        8.63      6.67 o 
 -10   2  10        0.26        2.15      6.18 o 
  -9   2  10       21.81       17.05      6.18 o 
  -8   2  10        8.01        6.62      5.82 o 
  -7   2  10       54.34       51.46      6.31 o 
  -6   2  10       85.92       79.10      6.24 o 
  -5   2  10      330.37      366.02      8.67 o 
  -4   2  10       65.02       83.16      4.28 o 
  -3   2  10       38.73       39.85      3.41 o 
  -2   2  10        8.46        7.04      3.21 o 
  -1   2  10       84.83       74.11      4.10 o 
   0   2  10       26.55       26.17      3.28 o 
   1   2  10       14.78        8.44      4.28 o 
   2   2  10       16.97       11.38      4.82 o 
   3   2  10      276.55      287.05      8.85 o 
   4   2  10      101.50       97.26      7.27 o 
   5   2  10       57.48       45.20      6.60 o 
   6   2  10       26.08       28.60      6.59 o 
   7   2  10       49.68       49.58      7.40 o 
   8   2  10       16.59       13.32      6.92 o 
 -13   3  10        9.47        6.05      7.92 o 
 -12   3  10        9.76       10.93      7.05 o 
 -11   3  10        0.63        2.56      6.60 o 
 -10   3  10       52.79       58.43      7.27 o 
  -9   3  10      247.08      228.99      8.90 o 
  -8   3  10      490.85      506.56     10.87 o 
  -7   3  10       50.78       44.74      6.13 o 
  -6   3  10       60.36       45.79      7.20 o 
  -5   3  10       49.36       49.98      2.73 o 
  -4   3  10       91.24       95.13      3.64 o 
  -3   3  10       23.76       32.24      3.34 o 
  -2   3  10      183.08      181.58      5.29 o 
  -1   3  10       68.15       72.94      4.12 o 
   0   3  10        6.14        4.11      3.73 o 
   1   3  10       78.20       72.31      5.99 o 
   2   3  10      172.11      168.54      7.01 o 
   3   3  10       45.68       41.32      5.72 o 
   4   3  10       49.50       57.42      6.62 o 
   5   3  10        5.41        4.73      5.83 o 
   6   3  10        3.32        1.96      6.29 o 
   7   3  10       28.37       36.97     10.55 o 
   8   3  10        7.07       11.57     10.29 o 
 -13   4  10        2.15        0.16      7.75 o 
 -12   4  10        1.17       -0.37      7.29 o 
 -11   4  10       31.02       27.80      7.34 o 
 -10   4  10      222.73      220.14      9.21 o 
  -9   4  10       30.63       27.70      6.25 o 
  -8   4  10      459.95      407.52     10.01 o 
  -7   4  10      107.24      100.04      7.00 o 
  -6   4  10      370.41      359.50      9.00 o 
  -5   4  10       74.60       67.15      3.07 o 
  -4   4  10      285.27      294.87      5.31 o 
  -3   4  10       59.95       57.78      3.55 o 
  -2   4  10      111.90      102.84      4.21 o 
  -1   4  10      182.26      174.93      5.00 o 
   0   4  10       68.47       65.83      5.81 o 
   1   4  10      284.49      279.21     21.85 o 
   2   4  10       18.66        9.73      7.70 o 
   3   4  10       14.71        8.27      7.59 o 
   4   4  10      127.27      132.62     10.53 o 
   5   4  10       19.23       26.61      8.65 o 
   6   4  10        3.51        7.85      8.76 o 
   7   4  10        7.44        6.88      9.31 o 
 -13   5  10        6.66        5.82      7.91 o 
 -12   5  10       58.39       59.89      9.35 o 
 -11   5  10       31.20       26.73      7.22 o 
 -10   5  10      118.47      113.04      7.83 o 
  -9   5  10       72.33       71.67      7.17 o 
  -8   5  10      244.54      254.16      8.71 o 
  -7   5  10        1.68        2.12      5.65 o 
  -6   5  10      564.05      556.09     10.61 o 
  -5   5  10      148.35      156.04      4.11 o 
  -4   5  10       48.69       48.71      3.42 o 
  -3   5  10      498.77      505.37      6.85 o 
  -2   5  10       64.84       53.48      3.83 o 
  -1   5  10       75.28       62.67      4.25 o 
   0   5  10      147.14      141.29      8.07 o 
   1   5  10       27.63       25.56     10.29 o 
   2   5  10      183.08      155.01     10.02 o 
   3   5  10       27.75       15.42      7.79 o 
   4   5  10       48.12       51.23      9.71 o 
   5   5  10       14.58       19.56      8.58 o 
   6   5  10       18.26       12.17      8.83 o 
   7   5  10       37.43       37.50     10.64 o 
 -13   6  10        5.54        7.05      8.02 o 
 -12   6  10       49.71       53.67      8.21 o 
 -11   6  10       81.11       71.35      8.14 o 
 -10   6  10        3.83       -0.45      6.78 o 
  -9   6  10      301.70      296.82     11.56 o 
  -8   6  10      108.27      113.41      7.05 o 
  -7   6  10      257.78      246.48      8.34 o 
  -6   6  10      315.52      322.56     16.45 o 
  -5   6  10       30.26       30.28      3.30 o 
  -4   6  10       82.73       94.47      3.95 o 
  -3   6  10       74.39       76.66      3.93 o 
  -2   6  10       32.86       29.67      3.55 o 
  -1   6  10      425.18      418.24      6.77 o 
   0   6  10      500.03      491.41     16.07 o 
   1   6  10      155.24      134.53      7.86 o 
   2   6  10       71.64       70.06      9.07 o 
   3   6  10      427.02      435.47     15.09 o 
   4   6  10      216.56      196.49     12.52 o 
   5   6  10      182.72      168.01     12.70 o 
   6   6  10       52.76       61.90     10.73 o 
   7   6  10       19.07       16.77      9.51 o 
 -13   7  10        4.12        2.82      7.89 o 
 -12   7  10       20.28       20.58      7.71 o 
 -11   7  10       16.38       14.31      7.18 o 
 -10   7  10        7.56        7.34      6.65 o 
  -9   7  10       96.45       94.31      7.17 o 
  -8   7  10       17.61       14.82      5.90 o 
  -7   7  10       13.31       18.58      5.45 o 
  -6   7  10      419.62      416.00      9.55 o 
  -5   7  10     1850.87     1922.71     20.69 o 
  -4   7  10      648.81      687.06     15.51 o 
  -3   7  10      488.84      468.96     14.79 o 
  -2   7  10      703.95      711.29     20.52 o 
  -1   7  10     1076.36     1041.85     34.84 o 
   0   7  10      621.01      586.08     30.48 o 
   1   7  10      293.29      277.30      9.47 o 
   2   7  10      245.46      236.57     12.08 o 
   3   7  10      173.03      167.53     11.24 o 
   4   7  10      308.36      314.75     14.31 o 
   5   7  10       27.26       59.18     10.64 o 
   6   7  10       48.03       46.63     10.38 o 
   7   7  10        3.97        2.90      9.07 o 
 -12   8  10        6.63        3.98      7.30 o 
 -11   8  10      112.95      102.70      9.97 o 
 -10   8  10       81.54       87.78      7.96 o 
  -9   8  10      476.54      489.72     16.85 o 
  -8   8  10      181.42      183.92      7.65 o 
  -7   8  10      419.65      377.13     13.23 o 
  -6   8  10      505.28      503.07     12.60 o 
  -5   8  10      634.64      649.75      8.19 o 
  -4   8  10      366.41      375.70      6.86 o 
  -3   8  10       88.52       91.73      4.82 o 
  -2   8  10       21.20       26.34      5.31 o 
  -1   8  10      183.32      196.49      9.73 o 
   0   8  10      354.70      367.86     10.02 o 
   1   8  10      245.45      252.15     12.28 o 
   2   8  10       73.00       70.66      9.38 o 
   3   8  10      267.66      292.91     13.87 o 
   4   8  10      158.93      169.01     12.23 o 
   5   8  10      123.66      147.44     11.97 o 
   6   8  10       85.63      106.25     11.72 o 
   7   8  10       21.03       26.66     10.46 o 
 -12   9  10       22.32       26.37      7.90 o 
 -11   9  10       19.71       24.92      7.09 o 
 -10   9  10       91.56       96.20      8.00 o 
  -9   9  10       76.82       71.22      6.94 o 
  -8   9  10       83.50       92.00      9.81 o 
  -7   9  10      369.20      354.14      8.91 o 
  -6   9  10       46.19       47.91      5.68 o 
  -5   9  10        9.47       18.18      3.58 o 
  -4   9  10     1007.06     1018.25     41.61 o 
  -3   9  10      770.64      745.67     44.02 o 
  -2   9  10      723.31      763.14     26.80 o 
  -1   9  10      152.85      139.93     15.11 o 
   0   9  10      912.21      927.24     24.25 o 
   1   9  10      587.21      546.33     35.49 o 
   2   9  10       76.21       87.73      9.49 o 
   3   9  10       20.50       17.01      8.41 o 
   4   9  10       41.15       53.67     10.40 o 
   5   9  10       53.40       62.49     10.44 o 
   6   9  10        7.09        9.76      9.53 o 
 -12  10  10       12.69        7.36      7.55 o 
 -11  10  10       27.46       28.63      7.20 o 
 -10  10  10       64.98       56.03      6.83 o 
  -9  10  10       26.54       34.69      6.15 o 
  -8  10  10       56.40       57.60      6.15 o 
  -7  10  10       67.13       58.46      8.19 o 
  -6  10  10      263.68      241.13     13.65 o 
  -5  10  10      197.86      198.64      6.88 o 
  -4  10  10      230.64      229.09      9.80 o 
  -3  10  10       74.27       67.09      6.04 o 
  -2  10  10       15.41       21.68      5.64 o 
  -1  10  10      124.56      108.31      7.10 o 
   0  10  10      280.04      263.00     20.58 o 
   1  10  10       70.34       76.44      7.47 o 
   2  10  10       25.97       23.12      8.43 o 
   3  10  10       10.78       19.22      8.47 o 
   4  10  10       11.96       12.92      9.00 o 
   5  10  10       13.28       15.22      9.82 o 
   6  10  10      100.96       97.82     11.68 o 
 -12  11  10        5.49        4.19      7.55 o 
 -11  11  10        7.54        0.44      6.94 o 
 -10  11  10        3.26        2.80      6.11 o 
  -9  11  10       24.57       38.69     10.88 o 
  -8  11  10       46.25       56.12     10.33 o 
  -7  11  10        9.65       12.30      9.36 o 
  -6  11  10      143.97      141.34     12.72 o 
  -5  11  10       88.58       82.68      5.74 o 
  -4  11  10      252.88      251.68      7.97 o 
  -3  11  10      126.68      143.95      9.38 o 
  -2  11  10      175.88      177.65      7.80 o 
  -1  11  10      200.06      189.71     11.48 o 
   0  11  10       92.26       95.68      7.38 o 
   1  11  10       34.55       29.61      6.62 o 
   2  11  10       20.06       20.99      8.47 o 
   3  11  10        1.09       -0.55      8.14 o 
   4  11  10       15.59        9.18      9.14 o 
   5  11  10        0.05       -0.33      9.05 o 
   6  11  10        4.75        8.27      9.73 o 
 -11  12  10        0.65       -0.35     10.62 o 
 -10  12  10        1.03        3.32      9.78 o 
  -9  12  10        4.24        4.16     10.04 o 
  -8  12  10        0.99        3.74      9.53 o 
  -7  12  10       27.72       29.44     10.53 o 
  -6  12  10        7.32        1.19      9.20 o 
  -5  12  10        7.06       12.11      4.95 o 
  -4  12  10      187.48      175.71      7.29 o 
  -3  12  10       40.01       33.15      5.82 o 
  -2  12  10      193.65      176.98      8.23 o 
  -1  12  10       11.91        7.28      5.94 o 
   0  12  10        5.19       -1.31      6.08 o 
   1  12  10       62.85       53.47      6.85 o 
   2  12  10       10.12       14.64      8.07 o 
   3  12  10       39.35       49.66      9.62 o 
   4  12  10        2.79        0.22      8.58 o 
   5  12  10        3.30        2.06      8.85 o 
   6  12  10        3.26        6.46     10.11 o 
 -11  13  10       47.48       64.48     12.01 o 
 -10  13  10        3.91        8.61      9.93 o 
  -9  13  10        6.76        3.43     10.11 o 
  -8  13  10       10.99        8.94      9.42 o 
  -7  13  10       17.02       15.88     10.00 o 
  -6  13  10       32.82       34.73     10.82 o 
  -5  13  10       30.91       31.27      5.33 o 
  -4  13  10      125.54      120.53      7.91 o 
  -3  13  10       23.80       22.53      5.88 o 
  -2  13  10       58.08       61.08      6.61 o 
  -1  13  10        6.93        4.00      6.05 o 
   0  13  10        7.41        4.85      6.25 o 
   1  13  10        5.14        1.50      7.52 o 
   2  13  10        0.56        1.39      8.03 o 
   3  13  10        9.55        0.18      8.85 o 
   4  13  10        3.91        7.28      8.69 o 
   5  13  10       22.53       24.60      9.65 o 
 -10  14  10        1.18        3.07      9.95 o 
  -9  14  10       35.42       31.21     11.08 o 
  -8  14  10       26.01       19.93     10.24 o 
  -7  14  10        3.91        6.72      9.78 o 
  -6  14  10       22.21       27.43     10.40 o 
  -5  14  10        9.73       10.45      5.33 o 
  -4  14  10      131.65      134.57     12.01 o 
  -3  14  10       32.40       28.50      6.24 o 
  -2  14  10        2.99        1.38      5.98 o 
  -1  14  10        8.32        4.79      6.29 o 
   0  14  10        7.35        2.40      6.27 o 
   1  14  10        6.97        3.52      8.01 o 
   2  14  10        9.05        6.86      8.03 o 
   3  14  10        1.83        3.72      9.07 o 
   4  14  10        6.91       -1.31      9.22 o 
   5  14  10        4.44        7.65      9.40 o 
 -10  15  10        1.21       -0.51     10.49 o 
  -9  15  10        5.76        2.54     10.77 o 
  -8  15  10       13.98       11.66     10.29 o 
  -7  15  10       24.50       31.30     10.86 o 
  -6  15  10        6.54        2.79     10.00 o 
  -5  15  10       66.69       59.55     12.03 o 
  -4  15  10       70.05       73.54      6.90 o 
  -3  15  10       48.08       44.20      6.51 o 
  -2  15  10      105.55       91.54      7.70 o 
  -1  15  10        7.87        2.42      6.31 o 
   0  15  10       24.99       20.53      6.81 o 
   1  15  10       13.77        9.11      8.45 o 
   2  15  10       29.42       31.15      8.89 o 
   3  15  10        0.89        1.66      8.85 o 
   4  15  10        8.37       23.12      9.82 o 
  -9  16  10       22.86       15.46     11.11 o 
  -8  16  10       11.20        4.27     10.26 o 
  -7  16  10        1.46       -0.58      9.95 o 
  -6  16  10       36.59       39.02     11.39 o 
  -5  16  10       30.03       28.43     10.71 o 
  -4  16  10      105.62      105.10      7.61 o 
  -3  16  10       12.28        9.26      5.96 o 
  -2  16  10       38.31       40.43      7.08 o 
  -1  16  10       55.75       54.75      7.36 o 
   0  16  10       40.60       39.72      7.26 o 
   1  16  10       17.14        9.76      8.56 o 
   2  16  10       19.63       15.62      9.27 o 
   3  16  10       34.80       41.39      7.09 o 
  -8  17  10       32.92       35.97     11.19 o 
  -7  17  10       28.93       20.13     10.91 o 
  -6  17  10        5.32        7.21     10.95 o 
  -5  17  10        7.51        5.15     10.66 o 
  -4  17  10        0.24        2.12      5.95 o 
  -3  17  10       72.41       69.33      7.27 o 
  -2  17  10       10.54        3.56      6.25 o 
  -1  17  10       38.04       40.85      7.09 o 
   0  17  10       38.63       37.11      7.37 o 
   1  17  10       45.48       40.02      9.62 o 
   2  17  10        4.72        0.80      9.20 o 
   3  17  10        4.15        8.34      9.16 o 
  -7  18  10       17.94       11.13     10.84 o 
  -6  18  10        5.04        5.84     10.38 o 
  -5  18  10        6.96       12.19     11.08 o 
  -4  18  10        2.13        3.61      6.08 o 
  -3  18  10        5.86        1.68      6.20 o 
  -2  18  10       22.73       18.03      6.64 o 
  -1  18  10       24.54       23.14      7.05 o 
   0  18  10        7.87        5.98      7.19 o 
   1  18  10       15.97        8.56      9.25 o 
   2  18  10        9.73       11.64     10.68 o 
  -6  19  10        7.90        7.65     11.46 o 
  -5  19  10        5.03       -2.61     11.26 o 
  -4  19  10        4.88        3.94      6.26 o 
  -3  19  10       15.49       13.07      6.64 o 
  -2  19  10        7.11        5.84      6.67 o 
  -1  19  10       29.17       29.05      7.37 o 
   0  19  10        8.74       10.60      9.25 o 
  -4  20  10       12.72       13.07     11.77 o 
  -3  20  10        9.32        9.91      6.95 o 
  -2  20  10       12.92       15.01      8.31 o 
 -13   0  11        0.44        9.09     11.04 o 
 -12   0  11        1.27       -6.50      8.85 o 
 -11   0  11       39.88       36.90      9.73 o 
 -10   0  11      111.52      107.95     11.46 o 
  -9   0  11       20.83       21.33      9.22 o 
  -8   0  11      569.40      558.00     16.72 o 
  -7   0  11        2.45        0.82      8.27 o 
  -6   0  11      170.73      164.28     10.97 o 
  -5   0  11        3.73       -1.28      8.12 o 
  -4   0  11     1235.32     1179.33     20.29 o 
  -3   0  11      798.28      795.96     27.30 o 
  -2   0  11       84.23       96.64      5.59 o 
  -1   0  11      153.03      137.11      7.13 o 
   0   0  11       23.01       25.35      5.12 o 
   1   0  11      108.09      103.99      8.74 o 
   2   0  11      106.65      118.46      9.67 o 
   3   0  11       51.92       45.59      8.61 o 
   4   0  11       13.54       14.49      8.16 o 
   5   0  11        0.37        1.86      8.12 o 
   6   0  11        6.28        5.53      9.40 o 
   7   0  11        5.44       -0.60      9.11 o 
 -13   1  11        5.23        6.04      7.21 o 
 -12   1  11        2.99        6.81      6.80 o 
 -11   1  11       20.72       17.80      6.79 o 
 -10   1  11        0.58        3.58      6.37 o 
  -9   1  11      119.18      110.33      7.74 o 
  -8   1  11       63.56       62.35      6.83 o 
  -7   1  11       72.88       67.09      6.59 o 
  -6   1  11      333.01      316.28      9.18 o 
  -5   1  11      192.99      186.59      7.70 o 
  -4   1  11      354.02      346.95      6.00 o 
  -3   1  11      448.09      432.66     15.02 o 
  -2   1  11      270.54      267.96      5.12 o 
  -1   1  11        5.17        2.18      3.20 o 
   0   1  11       28.49       38.21      3.80 o 
   1   1  11       68.59       62.53      5.58 o 
   2   1  11       45.41       48.61      5.72 o 
   3   1  11      100.79       94.89      6.87 o 
   4   1  11        0.28        0.83      5.60 o 
   5   1  11       15.16       18.03      6.31 o 
   6   1  11        7.76        1.94      6.68 o 
   7   1  11        1.65        1.37      6.81 o 
 -13   2  11        4.44        5.43      7.47 o 
 -12   2  11        1.58        7.26      6.75 o 
 -11   2  11        1.42        0.80      6.58 o 
 -10   2  11       36.98       32.75      6.73 o 
  -9   2  11       10.51        9.14      6.27 o 
  -8   2  11      103.90      104.44      9.68 o 
  -7   2  11      100.29       96.44      8.47 o 
  -6   2  11      438.94      430.94     10.04 o 
  -5   2  11       62.06       64.02      6.24 o 
  -4   2  11       62.46       47.75      3.62 o 
  -3   2  11      197.81      184.88      5.29 o 
  -2   2  11      125.53      109.73      4.82 o 
  -1   2  11      141.18      139.86      5.26 o 
   0   2  11      353.03      366.00      8.80 o 
   1   2  11       21.52       23.24      5.12 o 
   2   2  11       33.04       37.11      5.56 o 
   3   2  11       30.65       27.53      5.89 o 
   4   2  11        5.21       11.27      5.73 o 
   5   2  11        3.27        4.24      6.06 o 
   6   2  11       14.59        7.01      6.64 o 
   7   2  11       15.84       11.23      6.63 o 
 -13   3  11        0.06        0.87      7.28 o 
 -12   3  11        1.67        2.28      6.96 o 
 -11   3  11        4.58        4.99      6.66 o 
 -10   3  11      101.50       98.19      7.71 o 
  -9   3  11        2.04        3.95      6.20 o 
  -8   3  11      202.74      178.19      8.35 o 
  -7   3  11      164.42      148.42      7.56 o 
  -6   3  11      201.60      199.16      8.01 o 
  -5   3  11       30.31       31.86      2.96 o 
  -4   3  11      694.31      675.05      7.84 o 
  -3   3  11       14.43       10.79      3.31 o 
  -2   3  11      122.86      121.22      4.87 o 
  -1   3  11      208.78      200.03      5.73 o 
   0   3  11       21.05       23.96      5.38 o 
   1   3  11      150.88      136.96      9.31 o 
   2   3  11       16.25       13.27      7.34 o 
   3   3  11       10.52       11.16      5.53 o 
   4   3  11       49.73       51.27      6.61 o 
   5   3  11       10.34        7.68      6.27 o 
   6   3  11       12.44       12.17      9.27 o 
   7   3  11       12.21       17.52     10.02 o 
 -13   4  11        6.71        4.72      7.53 o 
 -12   4  11        5.39       10.68      7.07 o 
 -11   4  11        9.05       11.85      6.68 o 
 -10   4  11       31.46       40.12      8.56 o 
  -9   4  11        9.83        9.07      6.23 o 
  -8   4  11       53.23       48.61      6.65 o 
  -7   4  11       49.61       46.75      6.21 o 
  -6   4  11      370.31      376.01     10.24 o 
  -5   4  11       17.60       21.32      2.94 o 
  -4   4  11      116.78      114.86      4.34 o 
  -3   4  11      104.99      103.10      5.90 o 
  -2   4  11       89.13       91.34      4.51 o 
  -1   4  11       35.02       28.57      4.15 o 
   0   4  11       21.86       12.38      8.82 o 
   1   4  11       18.30       17.23      6.86 o 
   2   4  11        0.61        3.10      7.37 o 
   3   4  11       21.31       26.52      8.21 o 
   4   4  11       14.28       15.86      7.94 o 
   5   4  11        4.38        2.06      9.00 o 
   6   4  11       26.45       19.91      9.22 o 
   7   4  11        2.90        3.80      9.69 o 
 -13   5  11        8.72        8.39      7.57 o 
 -12   5  11        6.21        9.35      7.33 o 
 -11   5  11        5.79        8.67      6.69 o 
 -10   5  11       46.93       40.01      6.96 o 
  -9   5  11       94.31       99.39     14.68 o 
  -8   5  11      122.71      104.00      7.61 o 
  -7   5  11       47.74       53.70      6.19 o 
  -6   5  11       30.32       26.54      5.82 o 
  -5   5  11      164.32      185.91      7.03 o 
  -4   5  11       73.43       72.55      4.05 o 
  -3   5  11        8.10        6.54      3.23 o 
  -2   5  11       30.26       28.42      3.72 o 
  -1   5  11       68.69       74.81      4.75 o 
   0   5  11       65.82       62.28      8.84 o 
   1   5  11       57.31       58.25      8.70 o 
   2   5  11        1.87       -1.88      7.83 o 
   3   5  11       19.11       23.47      8.61 o 
   4   5  11       11.80       17.76      8.43 o 
   5   5  11       40.70       35.97      9.47 o 
   6   5  11        0.60        4.71      9.34 o 
 -12   6  11       26.22       22.71      7.47 o 
 -11   6  11       28.12       39.63      7.18 o 
 -10   6  11      106.96      110.14      7.72 o 
  -9   6  11       17.15       17.80      6.00 o 
  -8   6  11       68.34       71.92      6.78 o 
  -7   6  11       97.16       82.16      6.53 o 
  -6   6  11      374.50      370.93     10.54 o 
  -5   6  11      132.08      140.05      4.56 o 
  -4   6  11       95.44       90.14      4.29 o 
  -3   6  11       88.44       84.67      5.82 o 
  -2   6  11      138.59      145.99      6.07 o 
  -1   6  11      108.69       98.38      4.76 o 
   0   6  11        7.47        6.09      5.65 o 
   1   6  11        5.06        2.90      5.79 o 
   2   6  11       47.64       51.72      8.61 o 
   3   6  11       74.82       68.27      9.69 o 
   4   6  11      112.96      106.63     11.08 o 
   5   6  11       85.29       82.58     10.86 o 
   6   6  11       31.08       34.62     10.40 o 
 -12   7  11        7.64       11.19      7.17 o 
 -11   7  11      128.89      140.30      8.83 o 
 -10   7  11       34.24       44.57      6.83 o 
  -9   7  11       61.99       64.38      6.84 o 
  -8   7  11       15.10       19.15      5.93 o 
  -7   7  11      128.43      117.35      7.03 o 
  -6   7  11      431.44      456.84     10.12 o 
  -5   7  11      203.70      218.67      7.61 o 
  -4   7  11      154.93      144.49      4.76 o 
  -3   7  11       77.79       73.04      4.08 o 
  -2   7  11      266.89      266.45      9.55 o 
  -1   7  11      173.22      166.17      7.69 o 
   0   7  11      251.22      229.29     12.38 o 
   1   7  11       58.85       61.02      6.91 o 
   2   7  11      154.82      148.19     10.71 o 
   3   7  11        8.77       11.08      7.94 o 
   4   7  11        0.90       11.24      9.05 o 
   5   7  11      143.22      154.65     12.79 o 
   6   7  11       18.59       20.57      9.89 o 
 -12   8  11       14.52       18.45      7.46 o 
 -11   8  11      102.80      120.89      8.63 o 
 -10   8  11      216.64      224.76      9.49 o 
  -9   8  11      126.46      127.70     15.94 o 
  -8   8  11      349.11      331.69     15.94 o 
  -7   8  11       89.78       92.76      6.52 o 
  -6   8  11      671.74      669.93     11.43 o 
  -5   8  11      163.89      178.06     14.01 o 
  -4   8  11        1.67        1.36      5.03 o 
  -3   8  11       31.66       24.08      4.90 o 
  -2   8  11       89.03       91.98      6.49 o 
  -1   8  11      251.14      235.86      8.54 o 
   0   8  11      120.29      127.92      7.67 o 
   1   8  11       20.25       22.81      6.32 o 
   2   8  11       19.05       20.46      8.10 o 
   3   8  11        3.25        7.41      8.12 o 
   4   8  11      183.43      187.30     12.59 o 
   5   8  11       43.47       56.92     10.29 o 
   6   8  11       27.54       27.94     10.57 o 
 -12   9  11       23.46       22.61      7.96 o 
 -11   9  11        2.85        6.63      6.70 o 
 -10   9  11       37.42       35.56      7.75 o 
  -9   9  11       66.81       84.72      7.20 o 
  -8   9  11       21.62       24.45      5.96 o 
  -7   9  11       57.04       60.96      6.11 o 
  -6   9  11       82.72       89.77     11.15 o 
  -5   9  11       12.91        7.19      9.62 o 
  -4   9  11       57.27       49.07      8.02 o 
  -3   9  11      111.54      110.31      6.36 o 
  -2   9  11      102.66      100.06     13.08 o 
  -1   9  11      152.16      146.61      7.68 o 
   0   9  11      234.71      213.14      8.96 o 
   1   9  11      141.42      139.21      9.58 o 
   2   9  11       47.57       41.92      8.52 o 
   3   9  11      106.65      117.22     11.04 o 
   4   9  11      107.66      117.78     11.61 o 
   5   9  11       13.78       20.82      9.34 o 
   6   9  11       16.89       22.08     10.04 o 
 -11  10  11       22.51       27.59      7.33 o 
 -10  10  11       16.13       18.25      6.36 o 
  -9  10  11      186.33      181.22     13.67 o 
  -8  10  11       83.38       70.13     11.33 o 
  -7  10  11       21.97       20.26     10.49 o 
  -6  10  11       22.41       11.72      9.38 o 
  -5  10  11       37.47       36.01      9.71 o 
  -4  10  11       37.53       31.19      5.28 o 
  -3  10  11       13.65        7.00      4.75 o 
  -2  10  11       44.32       40.93      6.39 o 
  -1  10  11      109.47      109.85     16.61 o 
   0  10  11       48.79       43.61      6.49 o 
   1  10  11       52.56       37.16      8.38 o 
   2  10  11       17.61       10.62      8.07 o 
   3  10  11        9.45        7.23      8.54 o 
   4  10  11       18.38       15.75      9.34 o 
   5  10  11       14.90       10.46      9.62 o 
 -11  11  11       42.83       37.92     11.17 o 
 -10  11  11       37.27       44.53     11.24 o 
  -9  11  11       57.85       67.16     12.01 o 
  -8  11  11        7.24        2.63      9.78 o 
  -7  11  11       22.70       26.24     10.26 o 
  -6  11  11        8.16        3.25     10.13 o 
  -5  11  11       70.58       56.79     10.88 o 
  -4  11  11       59.63       58.35      5.78 o 
  -3  11  11      127.91      110.58      7.10 o 
  -2  11  11       68.49       62.39      6.30 o 
  -1  11  11       33.19       23.54      5.98 o 
   0  11  11       69.81       72.44      7.39 o 
   1  11  11       60.81       70.94      9.05 o 
   2  11  11        6.54        8.30      8.07 o 
   3  11  11       12.14       11.68      8.74 o 
   4  11  11        5.27        7.12      9.00 o 
   5  11  11        3.78        6.30      9.38 o 
 -11  12  11       10.55       13.23     11.08 o 
 -10  12  11        9.82        9.62     10.84 o 
  -9  12  11       10.49       18.83     10.15 o 
  -8  12  11       16.91       20.20     10.35 o 
  -7  12  11       10.73        6.86      9.71 o 
  -6  12  11       28.25       37.67     11.15 o 
  -5  12  11       19.18       22.41     10.55 o 
  -4  12  11       71.18       61.32      6.20 o 
  -3  12  11       21.14       15.60      5.41 o 
  -2  12  11        9.35       10.35      6.02 o 
  -1  12  11       12.80       14.18      8.33 o 
   0  12  11       20.46       15.84      7.90 o 
   1  12  11       45.81       40.17      8.96 o 
   2  12  11       43.02       59.26      9.69 o 
   3  12  11       11.07        6.57      8.65 o 
   4  12  11        3.93       -2.32      8.96 o 
   5  12  11        3.64       15.18     10.02 o 
 -10  13  11       20.03       29.13     11.35 o 
  -9  13  11        7.17        9.47     10.20 o 
  -8  13  11        2.25       -3.01     10.18 o 
  -7  13  11       37.79       38.62     11.17 o 
  -6  13  11       40.30       38.74     10.84 o 
  -5  13  11       28.37       17.19     10.57 o 
  -4  13  11       33.34       31.99      5.94 o 
  -3  13  11      110.86      109.84      7.38 o 
  -2  13  11      120.99      127.41      7.87 o 
  -1  13  11        5.40       -1.63      6.50 o 
   0  13  11        9.61       12.21      6.35 o 
   1  13  11       13.01       12.87      7.96 o 
   2  13  11        6.00        7.57      8.10 o 
   3  13  11       13.31        6.70      8.87 o 
   4  13  11        5.94       10.95      9.34 o 
 -10  14  11        4.68        4.07     11.37 o 
  -9  14  11       19.28       19.42     11.44 o 
  -8  14  11        6.34       15.95     10.55 o 
  -7  14  11       42.66       48.42     11.33 o 
  -6  14  11       15.40       10.60     10.31 o 
  -5  14  11       10.39        6.22     10.49 o 
  -4  14  11        0.75        1.88      5.41 o 
  -3  14  11      240.68      233.85      9.22 o 
  -2  14  11      150.01      150.38      8.61 o 
  -1  14  11       13.08        7.36      6.41 o 
   0  14  11        8.22       -0.56      6.76 o 
   1  14  11        5.62       10.93      7.99 o 
   2  14  11        5.99        2.96      8.58 o 
   3  14  11        0.65        0.93      8.72 o 
   4  14  11        9.45        9.18      9.16 o 
  -9  15  11       31.77       47.34     12.21 o 
  -8  15  11       13.92       19.16     11.30 o 
  -7  15  11       10.52       15.29     10.99 o 
  -6  15  11       10.74        6.77     10.97 o 
  -5  15  11        4.41        0.33     10.68 o 
  -4  15  11       88.21       96.18      7.40 o 
  -3  15  11       95.46      103.91      7.67 o 
  -2  15  11       60.98       56.26      7.16 o 
  -1  15  11       30.12       26.80      6.71 o 
   0  15  11       16.46       10.41      6.65 o 
   1  15  11       25.73       33.03      9.07 o 
   2  15  11       18.22       32.39      9.27 o 
   3  15  11        5.83       11.97      9.11 o 
  -8  16  11       43.05       49.97     12.41 o 
  -7  16  11        6.02        6.92     10.88 o 
  -6  16  11       15.76       18.29     11.13 o 
  -5  16  11        4.95        4.78     10.71 o 
  -4  16  11       29.71       31.28     11.55 o 
  -3  16  11      107.31      103.92      7.98 o 
  -2  16  11        7.90       13.43      6.58 o 
  -1  16  11        5.89       11.45      6.75 o 
   0  16  11        1.09        0.53      6.98 o 
   1  16  11       21.90       23.43      8.94 o 
   2  16  11       13.09       14.25      9.49 o 
  -7  17  11       35.94       23.63     11.64 o 
  -6  17  11       17.70       26.88     12.03 o 
  -5  17  11       47.01       57.23     13.03 o 
  -4  17  11       29.12       29.02     12.21 o 
  -3  17  11        9.56       11.68      6.57 o 
  -2  17  11       40.72       34.18      7.16 o 
  -1  17  11       54.53       54.36      7.81 o 
   0  17  11        8.86        8.82      7.35 o 
   1  17  11       14.57       13.18      9.00 o 
  -6  18  11        9.94        9.38     11.72 o 
  -5  18  11        5.78        6.90     11.70 o 
  -4  18  11        7.00       14.69     12.21 o 
  -3  18  11       27.63       26.83      6.92 o 
  -2  18  11        5.86        7.98      6.95 o 
  -1  18  11       22.06       23.72      7.46 o 
   0  18  11        8.40        5.49      8.74 o 
  -4  19  11        5.69       -6.37     11.64 o 
  -3  19  11        7.02        7.47      6.90 o 
  -2  19  11       50.41       49.75      8.04 o 
 -13   0  12        0.22        9.45     10.71 o 
 -12   0  12        1.00        2.06     10.22 o 
 -11   0  12        0.17       -2.72      9.69 o 
 -10   0  12        5.46        8.61      9.25 o 
  -9   0  12       27.20       23.65      9.45 o 
  -8   0  12        8.00       19.31      9.00 o 
  -7   0  12       28.98       27.76      8.58 o 
  -6   0  12      198.43      183.90     11.46 o 
  -5   0  12      113.37      111.98     10.55 o 
  -4   0  12      980.72      945.35     19.44 o 
  -3   0  12     1403.64     1410.77     23.01 o 
  -2   0  12      198.10      203.76      7.04 o 
  -1   0  12       48.25       42.85      5.41 o 
   0   0  12        0.35       -2.26      5.14 o 
   1   0  12       53.84       48.67      8.30 o 
   2   0  12       51.10       45.84      8.56 o 
   3   0  12       46.74       48.25      9.16 o 
   4   0  12       64.30       56.79     10.00 o 
   5   0  12       12.45        3.38      9.27 o 
   6   0  12       31.25       18.23      9.51 o 
 -13   1  12        0.45        1.42      7.36 o 
 -12   1  12        6.56        1.44      7.10 o 
 -11   1  12        1.70        4.26      6.86 o 
 -10   1  12       20.16       25.23      7.10 o 
  -9   1  12       42.34       41.17      6.80 o 
  -8   1  12       12.96       11.82      6.19 o 
  -7   1  12        3.86        6.17      5.77 o 
  -6   1  12       35.79       33.14      6.19 o 
  -5   1  12       78.33       65.69      8.90 o 
  -4   1  12      141.02      138.64      9.73 o 
  -3   1  12      130.50      154.03      5.43 o 
  -2   1  12       77.48       75.72      4.77 o 
  -1   1  12       30.09       25.34      3.64 o 
   0   1  12       78.24       78.38      4.76 o 
   1   1  12       90.19      104.40      6.64 o 
   2   1  12       43.93       39.38      6.15 o 
   3   1  12       49.88       48.79      6.51 o 
   4   1  12       13.75        4.67      6.38 o 
   5   1  12        1.82       -1.61      6.48 o 
   6   1  12        8.87       12.08      6.92 o 
 -13   2  12        1.00        5.10      7.50 o 
 -12   2  12        8.19        9.63      7.16 o 
 -11   2  12        2.81        6.54      6.71 o 
 -10   2  12       85.12       80.38      7.87 o 
  -9   2  12       77.06       78.39      7.19 o 
  -8   2  12      105.57      101.80      9.06 o 
  -7   2  12        5.81        5.42      5.74 o 
  -6   2  12      230.85      230.96     16.44 o 
  -5   2  12       31.65       34.10      6.02 o 
  -4   2  12      208.79      199.65      5.35 o 
  -3   2  12      332.95      326.09      6.64 o 
  -2   2  12      164.85      175.65      5.75 o 
  -1   2  12       35.22       37.46      4.56 o 
   0   2  12       15.96       17.30      5.45 o 
   1   2  12      164.13      158.05      7.44 o 
   2   2  12      101.85       94.20      6.94 o 
   3   2  12       61.28       52.98      6.76 o 
   4   2  12      107.43      114.94      8.06 o 
   5   2  12       22.60       22.88      6.95 o 
   6   2  12       12.20       10.59      7.11 o 
 -12   3  12        2.55        3.88      6.96 o 
 -11   3  12        8.84        7.66      6.69 o 
 -10   3  12       58.74       55.84      7.41 o 
  -9   3  12       13.68       15.08      6.48 o 
  -8   3  12       29.32       25.96      6.21 o 
  -7   3  12        4.03        2.54      5.60 o 
  -6   3  12       26.80       25.34      5.76 o 
  -5   3  12       41.11       35.67      5.95 o 
  -4   3  12        1.94        2.85      3.40 o 
  -3   3  12       63.63       70.08      4.56 o 
  -2   3  12       94.50       91.42      4.82 o 
  -1   3  12      110.01       97.65      5.21 o 
   0   3  12       63.55       67.17      6.38 o 
   1   3  12       52.43       50.37      8.32 o 
   2   3  12        6.73        7.81      7.79 o 
   3   3  12       55.23       44.42      8.98 o 
   4   3  12       22.31       24.91      9.07 o 
   5   3  12       16.51       11.72      9.18 o 
   6   3  12       15.05       17.19     10.15 o 
 -12   4  12        0.53        2.33      6.79 o 
 -11   4  12        1.20        0.17      6.76 o 
 -10   4  12       96.17       77.40      7.56 o 
  -9   4  12       56.69       48.76      6.99 o 
  -8   4  12       51.40       52.65      6.62 o 
  -7   4  12      155.72      156.57      8.25 o 
  -6   4  12       61.42       60.19      6.13 o 
  -5   4  12      207.84      197.69      7.71 o 
  -4   4  12      120.13      113.07      4.60 o 
  -3   4  12       77.67       81.53      4.55 o 
  -2   4  12       52.21       52.26      4.43 o 
  -1   4  12       25.94       24.04      4.24 o 
   0   4  12       79.87       86.41      6.94 o 
   1   4  12       32.45       31.30      7.85 o 
   2   4  12      106.98      104.10      9.95 o 
   3   4  12       13.75       17.94      8.58 o 
   4   4  12        2.53        0.82      8.56 o 
   5   4  12        9.70       12.90      9.11 o 
   6   4  12        2.09        3.76     10.22 o 
 -12   5  12        4.83       -0.32      6.89 o 
 -11   5  12       27.78       24.12      6.69 o 
 -10   5  12       37.69       42.08      6.89 o 
  -9   5  12        6.78        7.00      6.13 o 
  -8   5  12       17.26       12.76      6.00 o 
  -7   5  12       20.71       19.54      6.05 o 
  -6   5  12       55.96       54.94      6.28 o 
  -5   5  12        3.25        7.95      5.09 o 
  -4   5  12       44.97       43.16      3.90 o 
  -3   5  12       89.37      107.53      4.79 o 
  -2   5  12       69.34       61.67      4.39 o 
  -1   5  12       41.63       35.83      4.28 o 
   0   5  12       96.22       96.52      7.50 o 
   1   5  12       15.63        9.27      7.23 o 
   2   5  12        4.95        1.95      7.83 o 
   3   5  12        2.73        2.43      7.99 o 
   4   5  12       51.90       62.98     10.44 o 
   5   5  12       89.23      105.37     11.86 o 
   6   5  12       25.31       29.02     10.51 o 
 -12   6  12        4.26        8.90      7.06 o 
 -11   6  12        0.03        1.14      6.27 o 
 -10   6  12       23.23       26.38      6.57 o 
  -9   6  12        9.08       16.04      6.31 o 
  -8   6  12       13.17        9.81      5.81 o 
  -7   6  12       70.94       62.91      6.67 o 
  -6   6  12       84.14       87.72      6.51 o 
  -5   6  12      268.26      262.70      8.43 o 
  -4   6  12        9.09        2.18      3.38 o 
  -3   6  12       18.58       14.34      3.55 o 
  -2   6  12       14.32       13.26      4.93 o 
  -1   6  12        1.56        2.61      5.06 o 
   0   6  12      107.70      112.57      7.32 o 
   1   6  12        2.46       -2.26      7.52 o 
   2   6  12       35.38       27.45      8.32 o 
   3   6  12        1.07       -3.07      8.23 o 
   4   6  12       79.71       83.55     10.66 o 
   5   6  12       19.82       15.29      9.91 o 
 -12   7  12       21.45       21.58      7.31 o 
 -11   7  12       32.81       30.68      7.04 o 
 -10   7  12       35.71       39.67      7.02 o 
  -9   7  12       71.57       58.31      6.79 o 
  -8   7  12       21.23       21.34      5.92 o 
  -7   7  12       36.81       34.78      5.88 o 
  -6   7  12        6.09        5.87      5.23 o 
  -5   7  12      227.68      233.74      8.05 o 
  -4   7  12        8.31       10.03      4.36 o 
  -3   7  12       21.41       26.27      5.06 o 
  -2   7  12        5.25        2.21      4.91 o 
  -1   7  12       19.33       17.52      6.91 o 
   0   7  12       35.24       31.60      6.17 o 
   1   7  12        0.02       -2.61      6.92 o 
   2   7  12        5.75        6.02      7.79 o 
   3   7  12       11.51       13.67      8.41 o 
   4   7  12       31.88       39.84     10.31 o 
   5   7  12        7.20        2.72      9.34 o 
 -12   8  12       21.59       23.43      9.53 o 
 -11   8  12       20.11       26.25      7.18 o 
 -10   8  12        9.47       16.17      6.40 o 
  -9   8  12       34.89       36.61      6.59 o 
  -8   8  12      151.66      147.86     11.85 o 
  -7   8  12       34.01       29.67      5.79 o 
  -6   8  12       23.37       27.83     10.26 o 
  -5   8  12      179.50      159.63     13.21 o 
  -4   8  12      174.28      182.96      7.12 o 
  -3   8  12      180.69      162.59      9.01 o 
  -2   8  12       63.40       63.31      6.35 o 
  -1   8  12      203.65      211.20      8.77 o 
   0   8  12      113.12       85.68      7.33 o 
   1   8  12        3.52       13.47      7.63 o 
   2   8  12       25.70       34.09      8.80 o 
   3   8  12        0.36        4.29      7.96 o 
   4   8  12       79.69       81.47     11.06 o 
   5   8  12       18.40       16.86     10.15 o 
 -11   9  12       80.56       79.01      7.87 o 
 -10   9  12        5.71       12.81     10.49 o 
  -9   9  12        5.44       10.24      9.87 o 
  -8   9  12       19.23       20.55      9.91 o 
  -7   9  12       12.99       12.14     10.64 o 
  -6   9  12        1.77        2.17     10.44 o 
  -5   9  12       16.25        7.90      9.82 o 
  -4   9  12        8.92       13.30      4.83 o 
  -3   9  12       35.78       33.20      5.39 o 
  -2   9  12       56.47       54.02      6.32 o 
  -1   9  12      251.16      239.74      9.10 o 
   0   9  12       65.48       58.32      7.11 o 
   1   9  12       20.33       20.93      8.27 o 
   2   9  12       22.92       28.34      8.49 o 
   3   9  12       14.42       15.71      8.43 o 
   4   9  12       17.82       18.38      9.27 o 
   5   9  12       11.16       20.24      9.93 o 
 -11  10  12       16.91       22.81     11.79 o 
 -10  10  12       21.70       27.63     11.59 o 
  -9  10  12       23.70       33.43     11.24 o 
  -8  10  12       20.44       32.30     10.68 o 
  -7  10  12        2.06        3.27     10.20 o 
  -6  10  12       88.93       82.20     11.75 o 
  -5  10  12       33.37       23.89     11.15 o 
  -4  10  12       94.35       87.96     12.30 o 
  -3  10  12        6.61        6.24      5.03 o 
  -2  10  12       89.21       75.38      6.51 o 
  -1  10  12       25.74       30.63      6.41 o 
   0  10  12       49.40       50.88      6.98 o 
   1  10  12        2.58        5.44      7.99 o 
   2  10  12       25.68       26.66      8.69 o 
   3  10  12        9.41        5.55      8.72 o 
   4  10  12       85.52       78.64     10.88 o 
 -11  11  12       17.14       29.80     11.84 o 
 -10  11  12       47.84       65.90     12.12 o 
  -9  11  12        0.06        0.53     10.86 o 
  -8  11  12        8.40       12.14     10.31 o 
  -7  11  12       12.44       10.62     10.71 o 
  -6  11  12       48.53       45.68     10.91 o 
  -5  11  12        0.60       -4.67      9.65 o 
  -4  11  12      112.17      112.20     12.59 o 
  -3  11  12       85.90       78.31      6.52 o 
  -2  11  12       37.61       44.81      6.40 o 
  -1  11  12      122.22      119.48      8.03 o 
   0  11  12       72.06       79.84      7.77 o 
   1  11  12      101.19       98.51     10.18 o 
   2  11  12        2.34        2.90      8.32 o 
   3  11  12       15.40       16.08      8.98 o 
   4  11  12        5.38        5.42      9.45 o 
 -10  12  12        7.69        4.42     10.82 o 
  -9  12  12        4.78        9.60     10.57 o 
  -8  12  12        2.20        1.99     10.91 o 
  -7  12  12        0.80        0.80     10.57 o 
  -6  12  12       83.09       79.06     12.08 o 
  -5  12  12        2.82       -0.07     10.26 o 
  -4  12  12       70.01       56.76     11.68 o 
  -3  12  12        4.39        5.79      5.24 o 
  -2  12  12       27.71       29.75      6.44 o 
  -1  12  12       20.67       16.83      6.36 o 
   0  12  12        5.10        8.81      6.57 o 
   1  12  12       10.43       15.15      8.41 o 
   2  12  12       16.70       13.18      8.45 o 
   3  12  12        8.00        6.57      9.25 o 
 -10  13  12       13.26       12.32     11.90 o 
  -9  13  12       12.56       16.92     11.39 o 
  -8  13  12       14.03       16.41     11.17 o 
  -7  13  12        7.81        7.37     10.55 o 
  -6  13  12        0.29       -2.43     10.22 o 
  -5  13  12        8.58        6.61     11.28 o 
  -4  13  12       30.83       31.57     11.59 o 
  -3  13  12        4.41        6.06      5.81 o 
  -2  13  12       11.46       10.55      5.99 o 
  -1  13  12        7.27       13.51      6.25 o 
   0  13  12       25.75       32.41      7.08 o 
   1  13  12       18.47       14.62      8.41 o 
   2  13  12        9.54       15.64      8.58 o 
   3  13  12        5.00       -0.60      9.38 o 
  -9  14  12       11.35       20.91     12.26 o 
  -8  14  12        3.74       10.71     11.48 o 
  -7  14  12        7.34       -2.28     10.64 o 
  -6  14  12        8.53       11.37     10.64 o 
  -5  14  12        0.23       -0.55     11.11 o 
  -4  14  12       63.04       63.98     12.68 o 
  -3  14  12       76.77       65.27      7.20 o 
  -2  14  12       21.77       26.22      6.71 o 
  -1  14  12       72.44       71.57      7.52 o 
   0  14  12       10.39       10.29      6.77 o 
   1  14  12        3.46        7.70      8.47 o 
   2  14  12       13.84       11.50      8.89 o 
  -8  15  12       13.62       14.29     12.52 o 
  -7  15  12        7.70        4.76     11.48 o 
  -6  15  12        4.17       -0.31     11.57 o 
  -5  15  12       46.82       57.80     12.54 o 
  -4  15  12       37.09       25.84     11.59 o 
  -3  15  12       17.99       19.72      6.54 o 
  -2  15  12       54.69       48.41      7.32 o 
  -1  15  12       19.83       24.76      6.85 o 
   0  15  12        9.26       15.15      7.82 o 
   1  15  12       24.46       42.96     10.04 o 
   2  15  12        0.40        6.77      9.18 o 
  -7  16  12        0.03       -4.80     11.64 o 
  -6  16  12       15.67       18.83     11.77 o 
  -5  16  12        1.89        4.73     11.35 o 
  -4  16  12       28.58       23.91     12.61 o 
  -3  16  12       85.52      101.42      8.39 o 
  -2  16  12        1.03        1.68      7.68 o 
  -1  16  12        7.92        2.13      6.67 o 
   0  16  12        2.75        5.52      7.30 o 
   1  16  12       45.51       63.80     10.93 o 
  -6  17  12        1.47        3.58     12.41 o 
  -5  17  12        5.37        8.36     11.70 o 
  -4  17  12       34.47       27.76     13.25 o 
  -3  17  12        6.25       23.49     12.83 o 
  -2  17  12       31.67       49.25      7.65 o 
  -1  17  12        1.99        3.47      7.05 o 
 -12   0  13        0.05        2.88     10.68 o 
 -11   0  13        1.39       -3.16      9.80 o 
 -10   0  13      103.88       81.32     11.15 o 
  -9   0  13      315.25      320.76     15.02 o 
  -8   0  13      121.10      143.35     11.46 o 
  -7   0  13        0.26       -2.68      8.07 o 
  -6   0  13       54.50       43.62      8.98 o 
  -5   0  13      117.13      108.71     10.51 o 
  -4   0  13       52.33       31.77      8.98 o 
  -3   0  13      397.99      430.58     15.62 o 
  -2   0  13        2.50        5.18      5.27 o 
  -1   0  13      135.65      127.16      7.15 o 
   0   0  13        0.15       -3.12      7.46 o 
   1   0  13        8.45       13.56      7.90 o 
   2   0  13       63.96       67.32      9.27 o 
   3   0  13        6.20       13.47      8.80 o 
   4   0  13       50.26       51.90     10.42 o 
   5   0  13        3.51        0.69      9.51 o 
 -12   1  13        7.53        8.05      7.71 o 
 -11   1  13       18.47       17.56      7.19 o 
 -10   1  13        1.97        8.78      6.86 o 
  -9   1  13       20.46       23.21      7.05 o 
  -8   1  13      108.05      107.29      7.55 o 
  -7   1  13       26.26       31.75      6.34 o 
  -6   1  13       17.36       22.21      6.05 o 
  -5   1  13       18.58       18.07      5.97 o 
  -4   1  13      478.72      481.85     11.14 o 
  -3   1  13      210.94      205.07      7.98 o 
  -2   1  13      222.88      192.68      7.91 o 
  -1   1  13       29.54       29.84      4.12 o 
   0   1  13      167.93      173.48      6.57 o 
   1   1  13      110.43      100.60      6.92 o 
   2   1  13        3.73        3.17      5.58 o 
   3   1  13        7.98        5.41      5.81 o 
   4   1  13       25.14       21.16      6.75 o 
   5   1  13        2.89        0.75      6.74 o 
 -12   2  13       12.48        8.04      7.31 o 
 -11   2  13        3.51        9.60      6.89 o 
 -10   2  13        7.91        8.33      6.47 o 
  -9   2  13      112.57      111.72      9.43 o 
  -8   2  13       21.36       18.11      6.16 o 
  -7   2  13       33.48       32.46      6.30 o 
  -6   2  13       44.78       37.67      6.30 o 
  -5   2  13       81.91       97.12      7.24 o 
  -4   2  13       79.10       77.28      7.03 o 
  -3   2  13      350.51      346.39      7.26 o 
  -2   2  13       54.35       51.03      4.89 o 
  -1   2  13      343.34      346.85      7.85 o 
   0   2  13       50.93       43.67      6.39 o 
   1   2  13      108.43      111.36     10.15 o 
   2   2  13       17.77       18.59      5.96 o 
   3   2  13       34.93       44.54      9.07 o 
   4   2  13       22.82       20.54      6.75 o 
   5   2  13       12.44        7.17      9.18 o 
 -12   3  13       16.92       19.68      7.58 o 
 -11   3  13        5.11        7.86      6.96 o 
 -10   3  13        9.14       12.33      6.83 o 
  -9   3  13       15.81       11.73      6.31 o 
  -8   3  13       22.52       27.31      6.49 o 
  -7   3  13       10.28       11.39      5.97 o 
  -6   3  13        6.26        7.02      5.78 o 
  -5   3  13       19.62       27.24      6.09 o 
  -4   3  13      152.61      169.72     11.80 o 
  -3   3  13       42.22       41.08      4.35 o 
  -2   3  13       95.13       92.51      5.20 o 
  -1   3  13       48.63       48.91      4.94 o 
   0   3  13        2.66        3.54      5.73 o 
   1   3  13       44.97       38.74      8.61 o 
   2   3  13        1.55        1.48      8.05 o 
   3   3  13       12.21       17.54      8.94 o 
   4   3  13       27.58       25.17      9.31 o 
   5   3  13        6.16       10.02      9.60 o 
 -12   4  13        4.80        0.98      7.37 o 
 -11   4  13       17.34       15.64      7.03 o 
 -10   4  13       17.69       20.63      6.85 o 
  -9   4  13       13.34       10.70      6.39 o 
  -8   4  13       30.22       24.17      6.47 o 
  -7   4  13       13.66       10.55      5.78 o 
  -6   4  13       30.48       22.24      5.87 o 
  -5   4  13      331.88      333.92      9.73 o 
  -4   4  13      204.49      191.65      8.01 o 
  -3   4  13       45.67       49.36      4.38 o 
  -2   4  13       90.24       94.84      5.17 o 
  -1   4  13       25.70       25.98      4.58 o 
   0   4  13       76.45       71.84      6.94 o 
   1   4  13       45.17       39.64      8.30 o 
   2   4  13       19.48       15.00      8.23 o 
   3   4  13        5.18       -1.11      8.45 o 
   4   4  13       38.52       37.28      9.91 o 
   5   4  13        8.38        6.64      9.40 o 
 -12   5  13        2.99        0.52      7.34 o 
 -11   5  13       24.73       22.25      7.11 o 
 -10   5  13       22.95       40.83      7.09 o 
  -9   5  13        0.60        2.41      6.25 o 
  -8   5  13       16.54       20.67      6.40 o 
  -7   5  13       35.57       35.99      6.18 o 
  -6   5  13        3.16        1.71      5.47 o 
  -5   5  13      218.56      242.82      8.75 o 
  -4   5  13       68.31       73.86      6.55 o 
  -3   5  13       35.75       31.16      4.23 o 
  -2   5  13       36.73       32.70      5.81 o 
  -1   5  13       55.10       58.01      8.30 o 
   0   5  13       10.85       10.52      5.84 o 
   1   5  13        1.85        7.83      7.70 o 
   2   5  13        0.41        1.92      7.96 o 
   3   5  13        5.82        4.00      8.16 o 
   4   5  13        5.32        9.89      9.36 o 
 -12   6  13        7.05        5.91      9.60 o 
 -11   6  13        4.26        1.75      6.99 o 
 -10   6  13       10.16       11.39      6.36 o 
  -9   6  13       10.87        7.44      6.25 o 
  -8   6  13       10.41       12.56      6.66 o 
  -7   6  13       55.86       52.98      6.61 o 
  -6   6  13       89.99       89.38      6.94 o 
  -5   6  13       42.73       46.93      6.19 o 
  -4   6  13       51.84       45.79     10.38 o 
  -3   6  13        0.22       -2.01      4.78 o 
  -2   6  13        2.04        6.07      5.46 o 
  -1   6  13       92.79      103.32      7.39 o 
   0   6  13       48.51       53.41      6.87 o 
   1   6  13       28.03       42.69      8.69 o 
   2   6  13        1.85       -1.17      7.99 o 
   3   6  13       21.08       29.49      8.98 o 
   4   6  13       33.59       41.85      9.89 o 
 -11   7  13       30.22       39.56      7.49 o 
 -10   7  13       26.36       29.54      6.87 o 
  -9   7  13        3.67        9.06      6.33 o 
  -8   7  13       62.04       63.36      6.80 o 
  -7   7  13       30.38       30.26     10.53 o 
  -6   7  13      215.86      194.47     14.22 o 
  -5   7  13       72.33       72.67     11.13 o 
  -4   7  13       39.54       39.31     10.93 o 
  -3   7  13       33.16       36.64      5.35 o 
  -2   7  13        1.38        1.56      5.08 o 
  -1   7  13      114.02       94.32      8.92 o 
   0   7  13       70.61       65.42      7.19 o 
   1   7  13       27.08       21.59      8.45 o 
   2   7  13        6.61        5.18      8.07 o 
   3   7  13       30.84       36.41      9.47 o 
   4   7  13        7.24        9.07      9.67 o 
 -11   8  13       11.09       10.51     11.72 o 
 -10   8  13        3.72        8.12     10.84 o 
  -9   8  13       30.07       30.06     11.33 o 
  -8   8  13       24.47       20.35     11.06 o 
  -7   8  13       49.18       33.91     11.39 o 
  -6   8  13       40.57       29.60     10.97 o 
  -5   8  13        1.95        3.21      9.76 o 
  -4   8  13       34.47       30.93     10.66 o 
  -3   8  13       18.78       17.51      5.40 o 
  -2   8  13       22.15       16.52      5.67 o 
  -1   8  13      261.75      263.18      9.66 o 
   0   8  13        2.05        3.81      6.09 o 
   1   8  13       25.53       22.10      7.96 o 
   2   8  13        4.92        4.80      7.96 o 
   3   8  13        8.81        7.72      9.20 o 
   4   8  13        2.42        1.19      9.40 o 
 -11   9  13       26.92       42.25     12.52 o 
 -10   9  13       26.08       31.06     12.10 o 
  -9   9  13       18.29       18.05     11.61 o 
  -8   9  13       56.27       53.69     11.88 o 
  -7   9  13       14.33       15.00     10.49 o 
  -6   9  13       91.50       88.62     12.70 o 
  -5   9  13       30.94       30.70     10.75 o 
  -4   9  13       22.83       15.73     10.62 o 
  -3   9  13       21.39       21.34      5.61 o 
  -2   9  13       25.25       31.31      6.27 o 
  -1   9  13       28.66       26.70      6.32 o 
   0   9  13       41.56       41.51      6.80 o 
   1   9  13       14.35       17.32      8.23 o 
   2   9  13       13.90        9.84      8.30 o 
   3   9  13        8.21        6.22      9.14 o 
 -10  10  13        9.28       11.46     11.79 o 
  -9  10  13        9.69        0.11     11.17 o 
  -8  10  13        0.83       -5.44     10.49 o 
  -7  10  13        4.25        3.03     10.75 o 
  -6  10  13       23.65       24.42     10.77 o 
  -5  10  13       83.58       91.12     12.17 o 
  -4  10  13        8.52        7.59     10.51 o 
  -3  10  13       23.68       21.48      5.69 o 
  -2  10  13       32.60       35.07      6.43 o 
  -1  10  13       26.99       28.18      6.42 o 
   0  10  13        9.43       14.88      6.48 o 
   1  10  13       12.20        8.43      8.21 o 
   2  10  13        9.86        4.91      8.41 o 
   3  10  13       12.33        5.57      8.67 o 
 -10  11  13       25.54       21.37     12.10 o 
  -9  11  13       31.10       39.16     12.14 o 
  -8  11  13        8.64        0.84     10.66 o 
  -7  11  13       10.71       15.46     11.39 o 
  -6  11  13       19.07       17.68     11.46 o 
  -5  11  13       35.32       32.03     11.79 o 
  -4  11  13       62.87       60.66     11.95 o 
  -3  11  13        9.15        4.36     11.06 o 
  -2  11  13       12.93        9.35      5.94 o 
  -1  11  13        4.10        5.35      6.25 o 
   0  11  13       16.92       14.08      6.79 o 
   1  11  13       10.78        1.64      8.38 o 
   2  11  13        2.64        4.27      8.96 o 
   3  11  13       17.79       18.52      9.60 o 
  -9  12  13       19.55       28.01     12.52 o 
  -8  12  13       53.77       60.35     12.37 o 
  -7  12  13       10.69        7.48     10.95 o 
  -6  12  13        4.65       -1.70     10.66 o 
  -5  12  13        5.77        6.13     10.66 o 
  -4  12  13        3.64        0.95     11.02 o 
  -3  12  13       28.58       18.69     11.95 o 
  -2  12  13        5.40        1.90      5.76 o 
  -1  12  13        6.45        5.62      6.50 o 
   0  12  13       22.30       18.32      6.92 o 
   1  12  13       43.44       44.20      9.67 o 
   2  12  13        2.06        1.33      9.29 o 
  -9  13  13        0.33       -1.48     12.03 o 
  -8  13  13       15.31       12.21     11.84 o 
  -7  13  13        1.04       -9.58     10.95 o 
  -6  13  13        5.79        4.96     11.04 o 
  -5  13  13       18.30       12.90     11.57 o 
  -4  13  13        2.61        0.11     11.08 o 
  -3  13  13       67.88       71.78     13.56 o 
  -2  13  13        7.32        5.86      6.07 o 
  -1  13  13        3.78        3.71      6.36 o 
   0  13  13       27.85       28.18      7.41 o 
   1  13  13       44.79       53.40      9.82 o 
  -8  14  13       45.37       58.47     12.92 o 
  -7  14  13        0.91       11.17     11.57 o 
  -6  14  13        8.29        0.40     11.68 o 
  -5  14  13        4.32        6.17     11.13 o 
  -4  14  13       19.39       20.26     12.70 o 
  -3  14  13       12.57       11.77     12.45 o 
  -2  14  13        7.05        6.64      6.29 o 
  -1  14  13        5.06        2.65      6.81 o 
   0  14  13       29.73       41.79      7.51 o 
   1  14  13       19.46       31.83      9.58 o 
  -7  15  13        1.88       -3.50     11.79 o 
  -6  15  13        3.63        0.77     12.68 o 
  -5  15  13       24.60       33.23     13.63 o 
  -4  15  13       26.19       24.98     12.37 o 
  -3  15  13       11.13       -0.22     12.28 o 
  -2  15  13        4.16        5.35      6.45 o 
  -1  15  13        3.49        4.27      7.01 o 
   0  15  13       15.02       22.52      9.31 o 
  -5  16  13       35.07       42.32     13.41 o 
  -4  16  13        5.39       10.62     13.30 o 
  -3  16  13        1.25        6.61     12.72 o 
  -2  16  13       16.79       13.16      6.85 o 
 -12   0  14        7.49       -0.66     10.60 o 
 -11   0  14        0.39       -0.64      9.82 o 
 -10   0  14       17.42       15.49     10.11 o 
  -9   0  14       30.88       45.92     10.07 o 
  -8   0  14       14.20        8.96      8.85 o 
  -7   0  14        7.69        3.05      8.67 o 
  -6   0  14       88.69       99.33     10.88 o 
  -5   0  14       76.08       65.68      9.93 o 
  -4   0  14      142.43      146.25     11.61 o 
  -3   0  14       68.38       69.17      9.98 o 
  -2   0  14       11.55        5.40      8.38 o 
  -1   0  14       42.81       37.24      6.61 o 
   0   0  14      166.94      152.66     11.11 o 
   1   0  14        0.40       -0.18      7.79 o 
   2   0  14        7.96        4.76      8.16 o 
   3   0  14       21.02       22.19      9.87 o 
   4   0  14        6.57       10.60      9.98 o 
 -11   1  14       13.83        7.91      7.93 o 
 -10   1  14       46.01       40.28      7.34 o 
  -9   1  14       50.75       55.85      7.30 o 
  -8   1  14        2.23        4.64      6.32 o 
  -7   1  14        2.52        0.69      6.01 o 
  -6   1  14       77.82       79.41      7.40 o 
  -5   1  14      137.95      113.88      7.76 o 
  -4   1  14       36.71       34.28      6.69 o 
  -3   1  14      104.97       98.07      5.70 o 
  -2   1  14       45.42       36.87      4.81 o 
  -1   1  14       30.47       41.18      5.08 o 
   0   1  14       62.11       57.16      6.34 o 
   1   1  14        5.23        3.61      5.46 o 
   2   1  14       16.32       17.78      6.12 o 
   3   1  14       14.51       12.26      6.57 o 
   4   1  14       15.18        6.02      6.94 o 
 -11   2  14        0.34        1.57      7.13 o 
 -10   2  14        6.56        8.98      6.62 o 
  -9   2  14       40.04       37.65      6.87 o 
  -8   2  14       37.55       38.70      6.96 o 
  -7   2  14       32.32       30.09      6.70 o 
  -6   2  14       24.71       29.92      6.44 o 
  -5   2  14       52.35       60.42      7.92 o 
  -4   2  14      163.69      134.97      8.02 o 
  -3   2  14       31.35       22.60      6.30 o 
  -2   2  14       17.62       20.76      4.63 o 
  -1   2  14       10.26        7.14      4.76 o 
   0   2  14      115.24      111.43     10.04 o 
   1   2  14       21.35       25.84      8.56 o 
   2   2  14        0.23        0.35      8.32 o 
   3   2  14       16.54       14.98      9.40 o 
   4   2  14        0.77       -0.66      9.56 o 
 -11   3  14        7.38        1.58      7.00 o 
 -10   3  14       39.89       43.54      7.50 o 
  -9   3  14        8.64       12.52      6.36 o 
  -8   3  14       32.33       27.32      6.75 o 
  -7   3  14        6.36        3.17      5.94 o 
  -6   3  14       43.25       47.89      6.73 o 
  -5   3  14        3.49        4.93      5.87 o 
  -4   3  14        3.81        2.51      5.88 o 
  -3   3  14      126.87      129.99      8.00 o 
  -2   3  14      154.21      164.40      6.32 o 
  -1   3  14      107.58      113.55      6.12 o 
   0   3  14       33.92       37.20      6.61 o 
   1   3  14        5.52        6.11      7.70 o 
   2   3  14       16.69       18.41      8.87 o 
   3   3  14        1.33        0.44      9.25 o 
   4   3  14       29.89       29.95     10.31 o 
 -11   4  14       10.42       10.68      7.01 o 
 -10   4  14       17.77       12.69      8.59 o 
  -9   4  14        2.46        0.66      6.33 o 
  -8   4  14        6.37        6.41      6.21 o 
  -7   4  14       16.44       16.71      6.27 o 
  -6   4  14       97.75      101.73     10.11 o 
  -5   4  14       84.49       94.09      7.16 o 
  -4   4  14       88.74       80.60      7.28 o 
  -3   4  14       98.28       90.67      7.10 o 
  -2   4  14        8.22        6.77      5.53 o 
  -1   4  14       31.32       26.05      6.08 o 
   0   4  14      141.06      130.06      8.28 o 
   1   4  14        5.02        1.97      7.72 o 
   2   4  14       15.37        8.74      8.65 o 
   3   4  14        8.59        3.10      8.83 o 
 -11   5  14        2.82       -0.82      7.01 o 
 -10   5  14        3.48        1.62      6.70 o 
  -9   5  14       30.62       32.77      6.88 o 
  -8   5  14        1.12        7.65      6.10 o 
  -7   5  14        1.78        2.16      5.93 o 
  -6   5  14       53.65       55.68      6.80 o 
  -5   5  14       32.23       19.91      9.95 o 
  -4   5  14        4.15        3.41      9.95 o 
  -3   5  14       48.92       49.51     11.24 o 
  -2   5  14       38.61       37.66      9.90 o 
  -1   5  14       91.23       94.48      7.35 o 
   0   5  14        5.54        9.19      6.29 o 
   1   5  14       23.72       27.67      8.61 o 
   2   5  14        2.13        1.77      8.49 o 
   3   5  14       33.99       36.99      9.71 o 
 -11   6  14       25.09       22.15      7.40 o 
 -10   6  14       30.99       51.30      7.53 o 
  -9   6  14       12.14        9.73      6.79 o 
  -8   6  14        5.37        5.66      5.99 o 
  -7   6  14        8.74        6.22     10.26 o 
  -6   6  14       67.94       66.50     11.55 o 
  -5   6  14       70.92       79.66     12.19 o 
  -4   6  14        2.13        5.07     10.18 o 
  -3   6  14       34.13       34.97     10.97 o 
  -2   6  14        6.33        5.44      5.41 o 
  -1   6  14       41.55       38.22      6.51 o 
   0   6  14       70.68       69.98      7.52 o 
   1   6  14       17.88       19.29      8.43 o 
   2   6  14       26.25       26.50      8.94 o 
   3   6  14       29.16       41.48     10.00 o 
 -11   7  14        2.75       -0.22     11.90 o 
 -10   7  14       12.60       14.58     11.55 o 
  -9   7  14        5.98        2.85     10.35 o 
  -8   7  14        1.62       -1.39     10.02 o 
  -7   7  14        0.55        0.60     10.18 o 
  -6   7  14       16.07       14.45     10.80 o 
  -5   7  14        4.67        5.20     10.20 o 
  -4   7  14        4.65        8.98     10.55 o 
  -3   7  14        3.41        3.05     10.53 o 
  -2   7  14        5.20        3.71      6.24 o 
  -1   7  14       16.79       21.10      9.03 o 
   0   7  14        5.70        3.48      6.26 o 
   1   7  14       14.91       12.54      8.27 o 
   2   7  14        2.55        7.28      8.58 o 
   3   7  14        2.46       10.71      9.49 o 
 -10   8  14       10.47       14.16     11.24 o 
  -9   8  14       25.00       33.93     11.70 o 
  -8   8  14        6.96        9.93     10.55 o 
  -7   8  14       11.49       10.31     10.66 o 
  -6   8  14        3.54        4.58     10.91 o 
  -5   8  14       23.77       34.66     11.02 o 
  -4   8  14        3.82        1.68     10.75 o 
  -3   8  14        2.44       -1.79     10.40 o 
  -2   8  14       14.60       18.35      5.75 o 
  -1   8  14        1.97        4.00      7.47 o 
   0   8  14       36.46       29.15      6.98 o 
   1   8  14        2.39        6.57      8.67 o 
   2   8  14       10.64        8.41      8.41 o 
 -10   9  14        1.85       -2.19     11.50 o 
  -9   9  14        2.49        7.19     10.95 o 
  -8   9  14        3.26        0.38     11.15 o 
  -7   9  14        4.08       -1.08     10.75 o 
  -6   9  14        0.05       -2.92     11.06 o 
  -5   9  14       73.90       73.29     12.70 o 
  -4   9  14        5.87        2.28     10.97 o 
  -3   9  14       15.04       16.81     11.41 o 
  -2   9  14        8.11        5.84      5.69 o 
  -1   9  14        2.32        3.16      5.89 o 
   0   9  14       29.19       23.31      6.56 o 
   1   9  14        9.77        7.19      8.14 o 
   2   9  14        2.17        1.00      9.29 o 
  -9  10  14        6.98        6.55     12.23 o 
  -8  10  14        4.56        0.07     11.13 o 
  -7  10  14        9.03       11.72     11.44 o 
  -6  10  14       13.46        3.14     10.93 o 
  -5  10  14       16.37       15.95     11.68 o 
  -4  10  14        8.22        2.21     11.11 o 
  -3  10  14        6.27        5.53     11.46 o 
  -2  10  14        2.90        4.72      5.95 o 
  -1  10  14        2.51        5.25      6.08 o 
   0  10  14       30.55       22.88      7.22 o 
   1  10  14        4.35       -3.52      7.96 o 
   2  10  14       11.94       12.59      9.20 o 
  -9  11  14       14.70       29.40     12.30 o 
  -8  11  14       30.55       42.25     12.61 o 
  -7  11  14        4.11        1.22     10.95 o 
  -6  11  14        0.51       -1.55     10.97 o 
  -5  11  14        0.17        1.19     11.39 o 
  -4  11  14       14.22       13.83     11.70 o 
  -3  11  14        5.34       10.80     11.48 o 
  -2  11  14       36.32       34.64      6.88 o 
  -1  11  14        8.13        8.39      6.34 o 
   0  11  14       31.90       33.86      7.53 o 
   1  11  14       17.55       18.21      9.34 o 
  -8  12  14        7.38       14.14     12.81 o 
  -7  12  14        3.53       -2.28     12.06 o 
  -6  12  14        1.08        2.74     12.10 o 
  -5  12  14        4.81        4.20     11.57 o 
  -4  12  14       21.91       21.04     12.14 o 
  -3  12  14       10.34       16.15     11.57 o 
  -2  12  14        0.93        1.44     11.97 o 
  -1  12  14        2.69        1.90      6.57 o 
   0  12  14        6.48        5.64      7.23 o 
  -7  13  14        6.49        3.16     12.26 o 
  -6  13  14       34.15       46.48     12.70 o 
  -5  13  14       11.09       16.48     12.28 o 
  -4  13  14        7.61        4.05     12.37 o 
  -3  13  14       14.56       13.41     12.70 o 
  -2  13  14        9.49        8.98     12.19 o 
  -1  13  14        0.64        4.25      6.49 o 
   0  13  14       18.41       21.10      9.31 o 
  -6  14  14       27.99       32.74     13.67 o 
  -5  14  14        7.99       11.08     13.18 o 
  -4  14  14        9.18       16.79     12.68 o 
  -3  14  14       40.85       45.73     14.11 o 
  -2  14  14       18.11       10.80     13.32 o 
 -11   0  15        0.07        2.34     10.31 o 
 -10   0  15       11.18       14.49     10.11 o 
  -9   0  15        0.01        5.49      9.87 o 
  -8   0  15        1.30        1.88      9.22 o 
  -7   0  15        0.08       -5.11      9.09 o 
  -6   0  15        1.37        7.72      9.31 o 
  -5   0  15       34.81       23.10      9.49 o 
  -4   0  15       77.14       55.95     10.62 o 
  -3   0  15        2.07        3.89      9.20 o 
  -2   0  15        2.07        5.00      8.72 o 
  -1   0  15        4.06        2.63      5.56 o 
   0   0  15        7.67       13.41      8.27 o 
   1   0  15       64.00       56.76      9.67 o 
   2   0  15        6.14        2.99      8.69 o 
 -11   1  15       11.20       13.39      7.51 o 
 -10   1  15        5.82        7.21      7.09 o 
  -9   1  15       99.14      109.75      8.48 o 
  -8   1  15       13.50       12.07      6.69 o 
  -7   1  15       27.10       23.07      6.80 o 
  -6   1  15       33.44       35.85      6.69 o 
  -5   1  15       76.19       71.53      7.38 o 
  -4   1  15       27.96       24.13      6.60 o 
  -3   1  15       22.09       22.57      6.67 o 
  -2   1  15       12.19       16.89      4.88 o 
  -1   1  15        3.97        0.75      4.76 o 
   0   1  15       11.61       12.92      7.94 o 
   1   1  15        0.14       -3.83      8.05 o 
   2   1  15        9.29        9.05      9.03 o 
 -11   2  15        3.34        5.89      7.37 o 
 -10   2  15       23.10       26.72      7.16 o 
  -9   2  15        0.81        6.71      6.66 o 
  -8   2  15       11.02       12.44      6.52 o 
  -7   2  15        4.25        2.83      6.36 o 
  -6   2  15        5.54        6.96      6.21 o 
  -5   2  15       35.25       31.26      6.84 o 
  -4   2  15       12.16        8.52      6.28 o 
  -3   2  15       56.32       61.25      7.55 o 
  -2   2  15        4.38        3.68      4.68 o 
  -1   2  15        0.61        0.11      5.89 o 
   0   2  15       14.10        6.44      7.68 o 
   1   2  15        9.45        0.00      8.01 o 
   2   2  15        3.41        2.15      8.94 o 
 -11   3  15       10.72       17.18      9.09 o 
 -10   3  15        0.45       -1.20      6.77 o 
  -9   3  15        6.67        5.23      6.60 o 
  -8   3  15        9.45       13.07      6.41 o 
  -7   3  15        0.10       -1.21      6.42 o 
  -6   3  15       16.66       22.79      6.73 o 
  -5   3  15       10.02        5.33      6.55 o 
  -4   3  15       17.46       21.08      6.79 o 
  -3   3  15       50.98       39.11     10.82 o 
  -2   3  15        7.81       14.22     10.33 o 
  -1   3  15       22.10       31.18      6.36 o 
   0   3  15        5.52        5.46      7.74 o 
   1   3  15        2.96        6.02      8.25 o 
   2   3  15       25.83       23.74      9.47 o 
 -10   4  15       20.80       25.89      7.10 o 
  -9   4  15        1.97        3.99      6.80 o 
  -8   4  15       24.23       24.34      6.70 o 
  -7   4  15        2.31        0.83      6.44 o 
  -6   4  15       18.22       13.29      6.35 o 
  -5   4  15       77.09       70.83     11.68 o 
  -4   4  15       24.52        9.60     10.57 o 
  -3   4  15       59.32       57.07     11.44 o 
  -2   4  15       21.08       17.34     10.73 o 
  -1   4  15       13.99        8.52      5.86 o 
   0   4  15       22.08       10.68      8.01 o 
   1   4  15        4.28        4.09      8.25 o 
   2   4  15        1.22        2.04      8.72 o 
 -10   5  15        3.39        2.67      6.63 o 
  -9   5  15        1.05        5.75      6.56 o 
  -8   5  15        4.68        9.82     11.08 o 
  -7   5  15        0.75       -3.07     10.26 o 
  -6   5  15       10.31        9.20     10.49 o 
  -5   5  15       13.68       20.95     10.71 o 
  -4   5  15        0.18        5.02     10.29 o 
  -3   5  15        2.94        8.85     10.57 o 
  -2   5  15        3.17       10.82     10.75 o 
  -1   5  15       12.87       15.27      6.41 o 
   0   5  15       27.92       23.60      8.21 o 
   1   5  15       12.12       11.17      8.52 o 
   2   5  15       15.52       18.89      9.25 o 
 -10   6  15        2.66        6.44     11.15 o 
  -9   6  15        0.46        0.13     11.17 o 
  -8   6  15        7.19        9.45     11.06 o 
  -7   6  15        7.24       13.98     11.11 o 
  -6   6  15        8.96        9.45     10.82 o 
  -5   6  15       52.07       59.40     11.97 o 
  -4   6  15        3.91        4.51     11.04 o 
  -3   6  15        3.18       11.97     11.37 o 
  -2   6  15       54.60       40.73     12.21 o 
  -1   6  15        8.64       14.16      6.31 o 
   0   6  15       28.84       21.15      8.32 o 
   1   6  15       12.25       20.79      8.94 o 
   2   6  15       11.30       22.76      9.11 o 
 -10   7  15       10.85        5.75     11.97 o 
  -9   7  15       23.59       25.75     12.21 o 
  -8   7  15       13.62       13.47     11.55 o 
  -7   7  15        3.88        1.08     10.84 o 
  -6   7  15       27.52       33.51     11.68 o 
  -5   7  15       26.65       41.52     11.66 o 
  -4   7  15        6.87        8.61     11.22 o 
  -3   7  15        2.69        5.26     11.06 o 
  -2   7  15       37.57       18.67     11.33 o 
  -1   7  15        5.75        4.27      6.40 o 
   0   7  15       43.64       35.42      8.76 o 
   1   7  15       14.23        9.00      8.96 o 
  -9   8  15        7.32        6.70     11.59 o 
  -8   8  15        1.82       -1.55     11.59 o 
  -7   8  15        1.98        3.58     11.15 o 
  -6   8  15       23.97       25.26     11.59 o 
  -5   8  15       18.12       19.98     11.33 o 
  -4   8  15        7.27        9.07     10.95 o 
  -3   8  15       20.89       20.48     11.46 o 
  -2   8  15       14.59        9.80     11.90 o 
  -1   8  15       44.43       33.42      6.94 o 
   0   8  15       18.80       15.91      8.56 o 
   1   8  15        5.43        5.24      8.45 o 
  -9   9  15       14.66       24.09     12.28 o 
  -8   9  15       19.79       17.76     11.92 o 
  -7   9  15       30.77       29.82     12.45 o 
  -6   9  15        5.53        1.42     11.75 o 
  -5   9  15        4.47       -3.43     11.30 o 
  -4   9  15        1.59       -6.28     11.81 o 
  -3   9  15        3.71        4.29     11.50 o 
  -2   9  15       34.40       24.09     12.23 o 
  -1   9  15        4.66       11.30      6.88 o 
   0   9  15       16.56       25.88      8.94 o 
  -8  10  15       26.50       38.69     12.63 o 
  -7  10  15        7.16        9.05     12.63 o 
  -6  10  15        1.81       13.96     12.37 o 
  -5  10  15        2.67        1.66     11.81 o 
  -4  10  15       10.16       15.75     12.06 o 
  -3  10  15        1.28       -4.53     12.19 o 
  -2  10  15       19.86       17.45     12.52 o 
  -1  10  15       60.19       58.09      7.99 o 
   0  10  15       63.30       64.33      9.93 o 
  -7  11  15        7.61        1.00     12.48 o 
  -6  11  15       12.26       11.08     12.57 o 
  -5  11  15       13.79        8.52     11.90 o 
  -4  11  15        2.27        0.29     12.43 o 
  -3  11  15        2.68        8.12     12.26 o 
  -2  11  15        7.57       16.44     12.72 o 
  -1  11  15       23.37       23.25     13.89 o 
  -6  12  15        5.46        9.89     12.52 o 
  -5  12  15        3.27        1.66     12.28 o 
  -4  12  15        5.83        7.79     12.59 o 
  -3  12  15        2.33        0.66     12.41 o 
  -2  12  15       11.04       16.52     13.63 o 
 -10   0  16        6.05        2.37      9.89 o 
  -9   0  16        0.07        3.61     10.13 o 
  -8   0  16        5.52        1.26      9.80 o 
  -7   0  16        7.74       10.80      9.82 o 
  -6   0  16       47.83       41.57     10.24 o 
  -5   0  16       14.39       39.40     10.57 o 
  -4   0  16       32.90       31.61     10.31 o 
  -3   0  16       54.93       48.07     10.73 o 
  -2   0  16       11.93       17.06     10.24 o 
 -10   1  16       26.13       39.97      8.12 o 
  -9   1  16       20.01       22.50      7.46 o 
  -8   1  16        1.67        0.87      7.03 o 
  -7   1  16        6.30       11.71      6.91 o 
  -6   1  16        4.04        0.39      6.87 o 
  -5   1  16       16.17       24.31      7.14 o 
  -4   1  16       75.81       67.22      7.89 o 
  -3   1  16       12.31        9.67      7.63 o 
  -2   1  16       13.47       12.30      7.14 o 
  -1   1  16        3.55       10.31     10.84 o 
   0   1  16        5.32        5.46      7.99 o 
   1   1  16        3.09        1.99      8.25 o 
  -9   2  16       23.92       30.01      7.38 o 
  -8   2  16        0.10       -0.01      6.87 o 
  -7   2  16       10.81        6.62      6.73 o 
  -6   2  16       11.03       12.80      6.84 o 
  -5   2  16       71.38       74.10      7.91 o 
  -4   2  16       25.44       29.07      7.33 o 
  -3   2  16       11.23        8.89     10.66 o 
  -2   2  16        2.60       -1.15     10.20 o 
  -1   2  16       17.87       10.84     10.82 o 
   0   2  16        6.55       -3.78      7.76 o 
   1   2  16       11.30        5.77      8.47 o 
  -9   3  16        3.07        2.17      7.04 o 
  -8   3  16       36.27       37.56      9.11 o 
  -7   3  16        3.63        2.37      6.85 o 
  -6   3  16        8.11        3.38     10.38 o 
  -5   3  16       32.83       31.52     11.19 o 
  -4   3  16       73.36       84.46     12.72 o 
  -3   3  16        9.34        3.21     10.60 o 
  -2   3  16        3.85        1.50     11.19 o 
  -1   3  16        4.64       -1.81     11.06 o 
   0   3  16       18.64       17.32      8.58 o 
  -9   4  16       38.73       36.81     11.77 o 
  -8   4  16        0.34        2.96     10.60 o 
  -7   4  16        1.33       -4.78     10.86 o 
  -6   4  16       43.45       35.59     11.64 o 
  -5   4  16       14.15        4.91     11.04 o 
  -4   4  16       12.19        9.71     10.71 o 
  -3   4  16       10.74        6.13     11.02 o 
  -2   4  16        9.33       14.22     11.59 o 
  -1   4  16        2.27        2.63     11.44 o 
   0   4  16        0.47       -2.01      7.92 o 
  -9   5  16        5.37        4.84     11.84 o 
  -8   5  16       13.59       10.60     11.15 o 
  -7   5  16        0.73       -4.78     10.42 o 
  -6   5  16       36.22       27.14     11.79 o 
  -5   5  16       72.12       60.19     12.19 o 
  -4   5  16       65.90       65.88     12.59 o 
  -3   5  16       29.26       22.96     11.70 o 
  -2   5  16        8.62        8.49     11.57 o 
  -1   5  16        4.76        2.10     11.81 o 
   0   5  16        2.84        4.65      8.21 o 
  -9   6  16        0.90       -3.38     11.61 o 
  -8   6  16        7.00       11.55     11.97 o 
  -7   6  16       34.53       44.73     12.39 o 
  -6   6  16       36.88       43.89     12.48 o 
  -5   6  16       23.11       25.37     11.90 o 
  -4   6  16       14.14        8.96     11.50 o 
  -3   6  16       34.27       37.12     12.83 o 
  -2   6  16       10.07       13.43     12.23 o 
  -1   6  16       29.81       25.42     12.52 o 
   0   6  16        1.18        1.64      8.52 o 
  -8   7  16        0.10        2.12     11.41 o 
  -7   7  16       12.48       15.09     11.64 o 
  -6   7  16        3.80        4.29     11.77 o 
  -5   7  16       69.04       75.63     13.52 o 
  -4   7  16       11.20        4.84     12.03 o 
  -3   7  16        3.33       10.62     12.50 o 
  -2   7  16       55.58       60.77     13.76 o 
  -1   7  16       36.69       43.40     13.10 o 
  -7   8  16       40.99       59.31     13.78 o 
  -6   8  16        2.54        1.42     12.14 o 
  -5   8  16       64.90       87.49     14.82 o 
  -4   8  16       48.79       48.09     13.65 o 
  -3   8  16       29.34       18.80     12.57 o 
  -2   8  16        9.62       17.19     13.38 o 
  -1   8  16       39.06       48.42     14.29 o 
  -7   9  16        7.83       12.41     12.76 o 
  -6   9  16       16.97       20.53     12.87 o 
  -5   9  16        7.37        9.00     12.28 o 
  -4   9  16        5.81        9.11     12.43 o 
  -3   9  16        8.23        4.07     12.70 o 
  -2   9  16        3.03       -4.93     13.41 o 
  -5  10  16       19.55       23.14     13.36 o 
  -4  10  16       12.54       15.31     13.05 o 
  -8   0  17        0.33       -3.61     10.53 o 
  -7   0  17        0.89        4.11     10.88 o 
  -6   0  17        6.93        5.64     10.75 o 
  -5   0  17       34.48       26.55     11.22 o 
  -4   0  17        0.11        2.90     10.18 o 
  -3   0  17        9.09       13.07     11.28 o 
  -8   1  17        9.25       12.37      7.73 o 
  -7   1  17        0.18       -4.86      7.36 o 
  -6   1  17        4.98       11.12      7.43 o 
  -5   1  17       37.67       47.48      8.10 o 
  -4   1  17       90.49       89.84     12.79 o 
  -3   1  17        2.29        1.08     11.04 o 
  -2   1  17       12.98       11.02     11.08 o 
  -8   2  17       15.84       14.68      7.57 o 
  -7   2  17        4.05       -2.81     11.19 o 
  -6   2  17        0.19        0.04     10.82 o 
  -5   2  17       45.66       49.60     12.17 o 
  -4   2  17       17.89        9.09     11.53 o 
  -3   2  17        5.40       10.71     11.41 o 
  -2   2  17        2.44        1.13     11.15 o 
  -7   3  17        7.65        6.64     11.08 o 
  -6   3  17        2.69        1.55     10.97 o 
  -5   3  17       14.88       24.75     12.23 o 
  -4   3  17       32.17       30.33     12.26 o 
  -3   3  17        7.89        9.00     11.50 o 
  -2   3  17        7.37       -0.55     11.50 o 
  -7   4  17        5.55        2.85     11.53 o 
  -6   4  17       19.58       25.48     12.21 o 
  -5   4  17       33.14       50.75     13.14 o 
  -4   4  17       11.95        7.50     11.75 o 
  -3   4  17        1.35        2.41     11.41 o 
  -2   4  17        2.27        0.49     11.81 o 
  -6   5  17        1.25       -4.60     11.70 o 
  -5   5  17        9.59        4.27     12.12 o 
  -4   5  17        4.70       17.92     12.10 o 
  -3   5  17       23.91       39.95     12.76 o 
  -6   6  17        1.93        3.10     12.14 o 
  -5   6  17       28.04       36.28     12.74 o 
  -4   6  17        4.80        3.83     12.48 o 
                                                 
